# Supplementary material for: Parallel Optimization of Potency and Pharmacokinetics Leading to the Discovery of a Pyrrole Carboxamide ERK5 Kinase Domain Inhibitor
Source: J Med Chem. 2022 Apr 25;65(9):6513–40. doi: 10.1021/acs.jmedchem.1c01756 (PMC9109144; doi:10.1021/acs.jmedchem.1c01756)
Supplement: Supplementary file 2 — jm1c01756_si_002.pdb [file jm1c01756_si_002.pdb]

data_xxxx
_entry.id xxxx

_cell.length_a 91.671
_cell.length_b 91.671
_cell.length_c 113.810
_cell.angle_alpha 90.000
_cell.angle_beta 90.000
_cell.angle_gamma 90.000

_symmetry.entry_id xxxx
_symmetry.space_group_name_H-M 'P 41 21 2'
_symmetry.Int_Tables_number 92

loop_
_entity.id
_entity.type
1 polymer
2 non-polymer
3 water

loop_
_entity_poly_seq.entity_id
_entity_poly_seq.num
_entity_poly_seq.mon_id
_entity_poly_seq.hetero
1 1 GLU n
1 2 TYR n
1 3 GLU n
1 4 ILE n
1 5 ILE n
1 6 GLU n
1 7 THR n
1 8 ILE n
1 9 GLY n
1 10 ASN n
1 11 GLY n
1 12 ALA n
1 13 TYR n
1 14 GLY n
1 15 VAL n
1 16 VAL n
1 17 SER n
1 18 SER n
1 19 ALA n
1 20 ARG n
1 21 ARG n
1 22 ARG n
1 23 LEU n
1 24 THR n
1 25 GLY n
1 26 GLN n
1 27 GLN n
1 28 VAL n
1 29 ALA n
1 30 ILE n
1 31 LYS n
1 32 LYS n
1 33 ILE n
1 34 PRO n
1 35 ASN n
1 36 ALA n
1 37 PHE n
1 38 ASP n
1 39 VAL n
1 40 VAL n
1 41 THR n
1 42 ASN n
1 43 ALA n
1 44 LYS n
1 45 ARG n
1 46 THR n
1 47 LEU n
1 48 ARG n
1 49 GLU n
1 50 LEU n
1 51 LYS n
1 52 ILE n
1 53 LEU n
1 54 LYS n
1 55 HIS n
1 56 PHE n
1 57 LYS n
1 58 HIS n
1 59 ASP n
1 60 ASN n
1 61 ILE n
1 62 ILE n
1 63 ALA n
1 64 ILE n
1 65 LYS n
1 66 ASP n
1 67 ILE n
1 68 LEU n
1 69 ARG n
1 70 PRO n
1 71 THR n
1 72 VAL n
1 73 PRO n
1 74 TYR n
1 75 GLY n
1 76 GLU n
1 77 PHE n
1 78 LYS n
1 79 SER n
1 80 VAL n
1 81 TYR n
1 82 VAL n
1 83 VAL n
1 84 LEU n
1 85 ASP n
1 86 LEU n
1 87 MET n
1 88 GLU n
1 89 SER n
1 90 ASP n
1 91 LEU n
1 92 HIS n
1 93 GLN n
1 94 ILE n
1 95 ILE n
1 96 HIS n
1 97 SER n
1 98 SER n
1 99 GLN n
1 100 PRO n
1 101 LEU n
1 102 THR n
1 103 LEU n
1 104 GLU n
1 105 HIS n
1 106 VAL n
1 107 ARG n
1 108 TYR n
1 109 PHE n
1 110 LEU n
1 111 TYR n
1 112 GLN n
1 113 LEU n
1 114 LEU n
1 115 ARG n
1 116 GLY n
1 117 LEU n
1 118 LYS n
1 119 TYR n
1 120 MET n
1 121 HIS n
1 122 SER n
1 123 ALA n
1 124 GLN n
1 125 VAL n
1 126 ILE n
1 127 HIS n
1 128 ARG n
1 129 ASP n
1 130 LEU n
1 131 LYS n
1 132 PRO n
1 133 SER n
1 134 ASN n
1 135 LEU n
1 136 LEU n
1 137 VAL n
1 138 ASN n
1 139 GLU n
1 140 ASN n
1 141 CYS n
1 142 GLU n
1 143 LEU n
1 144 LYS n
1 145 ILE n
1 146 GLY n
1 147 ASP n
1 148 PHE n
1 149 GLY n
1 150 MET n
1 151 ALA n
1 152 ARG n
1 153 GLY n
1 154 LEU n
1 155 CYS n
1 156 THR n
1 157 SER n
1 158 PRO n
1 159 ALA n
1 160 GLU n
1 161 HIS n
1 162 GLN n
1 163 TYR n
1 164 PHE n
1 165 MET n
1 166 THR n
1 167 GLU n
1 168 TYR n
1 169 VAL n
1 170 ALA n
1 171 THR n
1 172 ARG n
1 173 TRP n
1 174 TYR n
1 175 ARG n
1 176 ALA n
1 177 PRO n
1 178 GLU n
1 179 LEU n
1 180 MET n
1 181 LEU n
1 182 SER n
1 183 LEU n
1 184 HIS n
1 185 GLU n
1 186 TYR n
1 187 THR n
1 188 GLN n
1 189 ALA n
1 190 ILE n
1 191 ASP n
1 192 LEU n
1 193 TRP n
1 194 SER n
1 195 VAL n
1 196 GLY n
1 197 CYS n
1 198 ILE n
1 199 PHE n
1 200 GLY n
1 201 GLU n
1 202 MET n
1 203 LEU n
1 204 ALA n
1 205 ARG n
1 206 ARG n
1 207 GLN n
1 208 LEU n
1 209 PHE n
1 210 PRO n
1 211 GLY n
1 212 LYS n
1 213 ASN n
1 214 TYR n
1 215 VAL n
1 216 HIS n
1 217 GLN n
1 218 LEU n
1 219 GLN n
1 220 LEU n
1 221 ILE n
1 222 MET n
1 223 MET n
1 224 VAL n
1 225 LEU n
1 226 GLY n
1 227 THR n
1 228 PRO n
1 229 SER n
1 230 PRO n
1 231 ALA n
1 232 VAL n
1 233 ILE n
1 234 GLN n
1 235 ALA n
1 236 VAL n
1 237 GLY n
1 238 ALA n
1 239 GLU n
1 240 ARG n
1 241 VAL n
1 242 ARG n
1 243 ALA n
1 244 TYR n
1 245 ILE n
1 246 GLN n
1 247 SER n
1 248 LEU n
1 249 PRO n
1 250 PRO n
1 251 ARG n
1 252 GLN n
1 253 PRO n
1 254 VAL n
1 255 PRO n
1 256 TRP n
1 257 GLU n
1 258 THR n
1 259 VAL n
1 260 TYR n
1 261 PRO n
1 262 GLY n
1 263 ALA n
1 264 ASP n
1 265 ARG n
1 266 GLN n
1 267 ALA n
1 268 LEU n
1 269 SER n
1 270 LEU n
1 271 LEU n
1 272 GLY n
1 273 ARG n
1 274 MET n
1 275 LEU n
1 276 ARG n
1 277 PHE n
1 278 GLU n
1 279 PRO n
1 280 SER n
1 281 ALA n
1 282 ARG n
1 283 ILE n
1 284 SER n
1 285 ALA n
1 286 ALA n
1 287 ALA n
1 288 ALA n
1 289 LEU n
1 290 ARG n
1 291 HIS n
1 292 PRO n
1 293 PHE n
1 294 LEU n
1 295 ALA n
1 296 LYS n
1 297 TYR n
1 298 HIS n
1 299 ASP n
1 300 PRO n
1 301 ASP n
1 302 ASP n
1 303 GLU n
1 304 PRO n
1 305 ASP n
1 306 CYS n
1 307 ALA n
1 308 PRO n
1 309 PRO n
1 310 PHE n
1 311 ASP n
1 312 PHE n
1 313 ALA n
1 314 PHE n
1 315 ASP n
1 316 ARG n
1 317 GLU n
1 318 ALA n
1 319 LEU n
1 320 THR n
1 321 ARG n
1 322 GLU n
1 323 ARG n
1 324 ILE n
1 325 LYS n
1 326 GLU n
1 327 ALA n
1 328 ILE n
1 329 VAL n
1 330 ALA n
1 331 GLU n
1 332 ILE n
1 333 GLU n
1 334 ASP n
1 335 PHE n
1 336 HIS n
1 337 ALA n
1 338 ARG n
1 339 ARG n
1 340 GLU n

loop_
_software.contact_author_email
_software.description
_software.classification
_software.contact_author
_software.pdbx_ordinal
_software.version
_software.date
_software.name
garib@mrc-lmb.cam.ac.uk '(un)restrained refinement or idealisation of macromolecular structures' refinement 'Garib N. Murshudov' 1 5.8.0258 2019-09-10 refmac
garib@mrc-lmb.cam.ac.uk '(un)restrained refinement or idealisation of macromolecular structures' refinement 'Garib N. Murshudov' 1 5.8.0258 2019-09-10 refmac
'' '' '' '' 2 '' '' aimless

_refine.details 'Hydrogens have been added in their riding positions'
_refine.B_iso_mean 59.589
_refine.aniso_B[1][1] 1.550
_refine.aniso_B[2][2] 1.550
_refine.aniso_B[3][3] -3.100
_refine.aniso_B[1][2] 0.000
_refine.aniso_B[1][3] -0.000
_refine.aniso_B[2][3] 0.000
_refine.solvent_model_details 'MASK BULK SOLVENT'
_refine.pdbx_solvent_vdw_probe_radii 1.200
_refine.pdbx_solvent_ion_probe_radii 0.800
_refine.pdbx_solvent_shrinkage_radii 0.800
_refine.ls_d_res_high 2.590
_refine.ls_d_res_low 71.494
_refine.ls_number_reflns_R_work 14901
_refine.ls_number_reflns_R_free 790
_refine.ls_number_reflns_obs 15691
_refine.ls_R_factor_R_work 0.2192
_refine.ls_R_factor_R_free 0.2853
_refine.ls_R_factor_all 0.222
_refine.ls_wR_factor_R_work 0.214
_refine.ls_wR_factor_R_free 0.278
_refine.ls_percent_reflns_obs 100.000
_refine.ls_percent_reflns_R_free 5.035
_refine.correlation_coeff_Fo_to_Fc 0.942
_refine.correlation_coeff_Fo_to_Fc_free 0.897
_refine.pdbx_overall_ESU_R 0.496
_refine.pdbx_overall_ESU_R_Free 0.325
_refine.overall_SU_ML 0.282
_refine.overall_SU_B 14.431
_refine.pdbx_average_fsc_overall ?
_refine.pdbx_average_fsc_work 0.8515
_refine.pdbx_average_fsc_free 0.8248
_refine.pdbx_refine_id 'X-RAY DIFFRACTION'

loop_
_refine_ls_shell.pdbx_total_number_of_bins_used
_refine_ls_shell.d_res_low
_refine_ls_shell.d_res_high
_refine_ls_shell.number_reflns_all
_refine_ls_shell.percent_reflns_obs
_refine_ls_shell.number_reflns_R_work
_refine_ls_shell.R_factor_R_work
_refine_ls_shell.R_factor_all
_refine_ls_shell.number_reflns_R_free
_refine_ls_shell.R_factor_R_free
_refine_ls_shell.wR_factor_R_work
_refine_ls_shell.pdbx_fsc_work
_refine_ls_shell.pdbx_fsc_free
_refine_ls_shell.pdbx_refine_id
20 113.810 11.527 220 100.0000 210 0.297 0.297 10 0.303 0.320 0.918 0.927 'X-RAY DIFFRACTION'
20 11.527 8.172 359 100.0000 346 0.161 0.164 13 0.263 0.183 0.972 0.955 'X-RAY DIFFRACTION'
20 8.172 6.678 446 100.0000 427 0.189 0.194 19 0.315 0.201 0.960 0.930 'X-RAY DIFFRACTION'
20 6.678 5.786 517 100.0000 485 0.252 0.254 32 0.296 0.250 0.944 0.906 'X-RAY DIFFRACTION'
20 5.786 5.176 576 100.0000 547 0.207 0.210 29 0.255 0.207 0.953 0.942 'X-RAY DIFFRACTION'
20 5.176 4.726 629 100.0000 597 0.187 0.193 32 0.343 0.192 0.952 0.901 'X-RAY DIFFRACTION'
20 4.726 4.376 675 100.0000 637 0.171 0.172 38 0.195 0.171 0.963 0.940 'X-RAY DIFFRACTION'
20 4.376 4.094 727 100.0000 690 0.179 0.179 37 0.183 0.177 0.967 0.962 'X-RAY DIFFRACTION'
20 4.094 3.860 771 100.0000 731 0.185 0.187 40 0.221 0.179 0.961 0.944 'X-RAY DIFFRACTION'
20 3.860 3.662 800 100.0000 762 0.183 0.185 38 0.223 0.175 0.952 0.944 'X-RAY DIFFRACTION'
20 3.662 3.492 850 100.0000 809 0.207 0.213 41 0.310 0.198 0.924 0.898 'X-RAY DIFFRACTION'
20 3.492 3.343 889 100.0000 839 0.222 0.227 50 0.311 0.206 0.895 0.872 'X-RAY DIFFRACTION'
20 3.343 3.212 919 100.0000 880 0.245 0.247 39 0.271 0.226 0.873 0.871 'X-RAY DIFFRACTION'
20 3.212 3.095 959 100.0000 903 0.232 0.238 56 0.342 0.217 0.883 0.844 'X-RAY DIFFRACTION'
20 3.095 2.991 982 100.0000 935 0.247 0.251 47 0.332 0.233 0.882 0.832 'X-RAY DIFFRACTION'
20 2.991 2.896 1012 100.0000 960 0.270 0.275 52 0.387 0.253 0.854 0.820 'X-RAY DIFFRACTION'
20 2.896 2.809 1036 100.0000 991 0.289 0.293 45 0.385 0.279 0.806 0.778 'X-RAY DIFFRACTION'
20 2.809 2.730 1068 100.0000 1016 0.319 0.321 52 0.363 0.309 0.762 0.772 'X-RAY DIFFRACTION'
20 2.730 2.657 1111 100.0000 1058 0.343 0.345 53 0.374 0.339 0.637 0.593 'X-RAY DIFFRACTION'
20 2.657 2.590 1145 100.0000 1078 0.341 0.343 67 0.386 0.334 0.500 0.480 'X-RAY DIFFRACTION'

loop_
_refine_ls_restr.type
_refine_ls_restr.number
_refine_ls_restr.dev_ideal
_refine_ls_restr.dev_ideal_target
_refine_ls_restr.pdbx_refine_id
r_bond_refined_d 2842 0.007 0.012 'X-RAY DIFFRACTION'
r_angle_refined_deg 3865 1.672 1.640 'X-RAY DIFFRACTION'
r_dihedral_angle_1_deg 345 6.205 5.000 'X-RAY DIFFRACTION'
r_dihedral_angle_2_deg 161 31.603 20.248 'X-RAY DIFFRACTION'
r_dihedral_angle_3_deg 470 16.831 15.000 'X-RAY DIFFRACTION'
r_dihedral_angle_4_deg 28 22.149 15.000 'X-RAY DIFFRACTION'
r_chiral_restr 363 0.112 0.200 'X-RAY DIFFRACTION'
r_gen_planes_refined 2230 0.007 0.020 'X-RAY DIFFRACTION'
r_nbd_refined 1214 0.208 0.200 'X-RAY DIFFRACTION'
r_nbtor_refined 1934 0.313 0.200 'X-RAY DIFFRACTION'
r_xyhbond_nbd_refined 59 0.119 0.200 'X-RAY DIFFRACTION'
r_symmetry_nbd_refined 34 0.218 0.200 'X-RAY DIFFRACTION'
r_symmetry_xyhbond_nbd_refined 2 0.268 0.200 'X-RAY DIFFRACTION'
r_mcbond_it 1374 6.015 5.932 'X-RAY DIFFRACTION'
r_mcangle_it 1721 8.891 8.903 'X-RAY DIFFRACTION'
r_scbond_it 1468 7.421 6.056 'X-RAY DIFFRACTION'
r_scangle_it 2144 10.901 8.989 'X-RAY DIFFRACTION'
r_lrange_it 11909 15.093 109.599 'X-RAY DIFFRACTION'

_ccp4_form_factor.scat_method 'Sum of Gaussians'

loop_
_atom_type.symbol
_atom_type.scat_Z
_atom_type.N_electrons
_atom_type.scat_Cromer_Mann_a1
_atom_type.scat_Cromer_Mann_b1
_atom_type.scat_Cromer_Mann_a2
_atom_type.scat_Cromer_Mann_b2
_atom_type.scat_Cromer_Mann_a3
_atom_type.scat_Cromer_Mann_b3
_atom_type.scat_Cromer_Mann_a4
_atom_type.scat_Cromer_Mann_b4
_atom_type.scat_Cromer_Mann_c
N 7 7 12.222 0.006 3.135 9.893 2.014 28.997 1.167 0.583 -11.538
C 6 6 2.310 20.844 1.020 10.208 1.589 0.569 0.865 51.651 0.216
O 8 8 3.049 13.277 2.287 5.701 1.546 0.324 0.867 32.909 0.251
S 16 16 6.905 1.468 5.203 22.215 1.438 0.254 1.586 56.172 1.050
CL 17 17 11.460 0.010 7.196 1.166 6.255 18.519 1.645 47.778 -9.344
F 9 9 3.539 10.282 2.641 4.294 1.517 0.262 1.024 26.148 0.304

_ccp4_reflns_twin.number_of_domains 1

_ccp4_refine_ls.jelly_body yes
_ccp4_refine_ls.jelly_body_dist 4.200
_ccp4_refine_ls.jelly_body_sigma 0.010

_ccp4_refine.details "U values: refined individually"

loop_
_atom_site.group_PDB
_atom_site.id
_atom_site.type_symbol
_atom_site.label_atom_id
_atom_site.label_alt_id
_atom_site.label_comp_id
_atom_site.label_asym_id
_atom_site.label_entity_id
_atom_site.label_seq_id
_atom_site.pdbx_PDB_atom_name
_atom_site.pdbx_PDB_ins_code
_atom_site.pdbx_PDB_residue_name
_atom_site.pdbx_PDB_residue_no
_atom_site.Cartn_x
_atom_site.Cartn_y
_atom_site.Cartn_z
_atom_site.occupancy
_atom_site.B_iso_or_equiv
_atom_site.pdbx_formal_charge
_atom_site.auth_seq_id
_atom_site.auth_comp_id
_atom_site.auth_asym_id
_atom_site.auth_atom_id
_atom_site.calc_flag
_atom_site.pdbx_PDB_model_num
ATOM 1 N N . GLU AAA 1 54 N . GLU 54 42.408 12.671 25.668 1.000 77.597 . 54 GLU AAA N . 1
ATOM 2 C CA . GLU AAA 1 54 CA . GLU 54 41.748 11.337 25.993 1.000 88.578 . 54 GLU AAA CA . 1
ATOM 3 C CB . GLU AAA 1 54 CB . GLU 54 40.250 11.379 25.654 1.000 70.506 . 54 GLU AAA CB . 1
ATOM 8 C C . GLU AAA 1 54 C . GLU 54 42.516 10.170 25.344 1.000 97.679 . 54 GLU AAA C . 1
ATOM 9 O O . GLU AAA 1 54 O . GLU 54 42.557 9.059 25.904 1.000 83.624 . 54 GLU AAA O . 1
ATOM 10 N N . TYR AAA 1 55 N . TYR 55 43.117 10.446 24.161 1.000 93.150 . 55 TYR AAA N . 1
ATOM 11 C CA . TYR AAA 1 55 CA . TYR 55 43.921 9.512 23.372 1.000 89.552 . 55 TYR AAA CA . 1
ATOM 12 C CB . TYR AAA 1 55 CB . TYR 55 43.196 9.063 22.095 1.000 88.869 . 55 TYR AAA CB . 1
ATOM 13 C CG . TYR AAA 1 55 CG . TYR 55 41.993 8.198 22.349 1.000 82.474 . 55 TYR AAA CG . 1
ATOM 14 C CD1 . TYR AAA 1 55 CD1 . TYR 55 42.119 6.826 22.488 1.000 77.057 . 55 TYR AAA CD1 . 1
ATOM 15 C CE1 . TYR AAA 1 55 CE1 . TYR 55 41.015 6.029 22.759 1.000 83.741 . 55 TYR AAA CE1 . 1
ATOM 16 C CZ . TYR AAA 1 55 CZ . TYR 55 39.758 6.605 22.897 1.000 87.450 . 55 TYR AAA CZ . 1
ATOM 17 O OH . TYR AAA 1 55 OH . TYR 55 38.676 5.807 23.169 1.000 81.052 . 55 TYR AAA OH . 1
ATOM 18 C CE2 . TYR AAA 1 55 CE2 . TYR 55 39.616 7.981 22.774 1.000 84.361 . 55 TYR AAA CE2 . 1
ATOM 19 C CD2 . TYR AAA 1 55 CD2 . TYR 55 40.732 8.762 22.510 1.000 91.609 . 55 TYR AAA CD2 . 1
ATOM 20 C C . TYR AAA 1 55 C . TYR 55 45.265 10.118 22.957 1.000 88.582 . 55 TYR AAA C . 1
ATOM 21 O O . TYR AAA 1 55 O . TYR 55 45.347 11.278 22.557 1.000 89.594 . 55 TYR AAA O . 1
ATOM 22 N N . GLU AAA 1 56 N . GLU 56 46.304 9.277 23.005 1.000 89.782 . 56 GLU AAA N . 1
ATOM 23 C CA . GLU AAA 1 56 CA . GLU 56 47.673 9.593 22.629 1.000 86.715 . 56 GLU AAA CA . 1
ATOM 24 C CB . GLU AAA 1 56 CB . GLU 56 48.566 9.093 23.770 1.000 96.961 . 56 GLU AAA CB . 1
ATOM 25 C CG . GLU AAA 1 56 CG . GLU 56 50.031 9.482 23.700 1.000 103.915 . 56 GLU AAA CG . 1
ATOM 26 C CD . GLU AAA 1 56 CD . GLU 56 50.823 8.737 24.761 1.000 107.288 . 56 GLU AAA CD . 1
ATOM 27 O OE1 . GLU AAA 1 56 OE1 . GLU 56 50.283 8.552 25.885 1.000 113.440 . 56 GLU AAA OE1 . 1
ATOM 28 O OE2 . GLU AAA 1 56 OE2 . GLU 56 51.961 8.326 24.461 1.000 90.355 . 56 GLU AAA OE2 . 1
ATOM 29 C C . GLU AAA 1 56 C . GLU 56 47.990 8.842 21.337 1.000 82.428 . 56 GLU AAA C . 1
ATOM 30 O O . GLU AAA 1 56 O . GLU 56 48.017 7.603 21.350 1.000 80.169 . 56 GLU AAA O . 1
ATOM 31 N N . ILE AAA 1 57 N . ILE 57 48.208 9.593 20.237 1.000 70.494 . 57 ILE AAA N . 1
ATOM 32 C CA . ILE AAA 1 57 CA . ILE 57 48.559 9.015 18.943 1.000 75.066 . 57 ILE AAA CA . 1
ATOM 33 C CB . ILE AAA 1 57 CB . ILE 57 48.532 10.075 17.822 1.000 74.337 . 57 ILE AAA CB . 1
ATOM 34 C CG1 . ILE AAA 1 57 CG1 . ILE 57 47.184 10.795 17.759 1.000 81.301 . 57 ILE AAA CG1 . 1
ATOM 35 C CG2 . ILE AAA 1 57 CG2 . ILE 57 48.939 9.485 16.461 1.000 60.710 . 57 ILE AAA CG2 . 1
ATOM 36 C CD1 . ILE AAA 1 57 CD1 . ILE 57 46.240 10.213 16.734 1.000 91.970 . 57 ILE AAA CD1 . 1
ATOM 37 C C . ILE AAA 1 57 C . ILE 57 49.933 8.343 19.005 1.000 77.526 . 57 ILE AAA C . 1
ATOM 38 O O . ILE AAA 1 57 O . ILE 57 50.896 8.992 19.407 1.000 71.799 . 57 ILE AAA O . 1
ATOM 39 N N . ILE AAA 1 58 N . ILE 58 50.004 7.078 18.541 1.000 76.823 . 58 ILE AAA N . 1
ATOM 40 C CA . ILE AAA 1 58 CA . ILE 58 51.255 6.354 18.320 1.000 77.163 . 58 ILE AAA CA . 1
ATOM 41 C CB . ILE AAA 1 58 CB . ILE 58 51.189 4.880 18.788 1.000 67.344 . 58 ILE AAA CB . 1
ATOM 42 C CG1 . ILE AAA 1 58 CG1 . ILE 58 50.845 4.779 20.278 1.000 64.337 . 58 ILE AAA CG1 . 1
ATOM 43 C CG2 . ILE AAA 1 58 CG2 . ILE 58 52.484 4.148 18.506 1.000 59.018 . 58 ILE AAA CG2 . 1
ATOM 44 C CD1 . ILE AAA 1 58 CD1 . ILE 58 50.185 3.461 20.674 1.000 78.104 . 58 ILE AAA CD1 . 1
ATOM 45 C C . ILE AAA 1 58 C . ILE 58 51.763 6.603 16.889 1.000 80.780 . 58 ILE AAA C . 1
ATOM 46 O O . ILE AAA 1 58 O . ILE 58 52.541 7.526 16.695 1.000 104.095 . 58 ILE AAA O . 1
ATOM 47 N N . GLU AAA 1 59 N . GLU 59 51.306 5.874 15.865 1.000 84.798 . 59 GLU AAA N . 1
ATOM 48 C CA . GLU AAA 1 59 CA . GLU 59 51.704 6.248 14.511 1.000 92.110 . 59 GLU AAA CA . 1
ATOM 49 C CB . GLU AAA 1 59 CB . GLU 59 52.959 5.487 14.085 1.000 101.681 . 59 GLU AAA CB . 1
ATOM 50 C CG . GLU AAA 1 59 CG . GLU 59 52.656 4.112 13.534 1.000 116.125 . 59 GLU AAA CG . 1
ATOM 51 C CD . GLU AAA 1 59 CD . GLU 59 53.698 3.050 13.843 1.000 115.676 . 59 GLU AAA CD . 1
ATOM 52 O OE1 . GLU AAA 1 59 OE1 . GLU 59 54.051 2.296 12.925 1.000 125.944 . 59 GLU AAA OE1 . 1
ATOM 53 O OE2 . GLU AAA 1 59 OE2 . GLU 59 54.153 2.976 14.991 1.000 107.495 . 59 GLU AAA OE2 . 1
ATOM 54 C C . GLU AAA 1 59 C . GLU 59 50.568 6.043 13.505 1.000 92.129 . 59 GLU AAA C . 1
ATOM 55 O O . GLU AAA 1 59 O . GLU 59 49.599 5.351 13.802 1.000 92.379 . 59 GLU AAA O . 1
ATOM 56 N N . THR AAA 1 60 N . THR 60 50.728 6.612 12.297 1.000 91.867 . 60 THR AAA N . 1
ATOM 57 C CA . THR AAA 1 60 CA . THR 60 49.780 6.437 11.202 1.000 91.748 . 60 THR AAA CA . 1
ATOM 58 C CB . THR AAA 1 60 CB . THR 60 49.855 7.550 10.144 1.000 88.149 . 60 THR AAA CB . 1
ATOM 59 O OG1 . THR AAA 1 60 OG1 . THR 60 49.761 8.794 10.828 1.000 96.267 . 60 THR AAA OG1 . 1
ATOM 60 C CG2 . THR AAA 1 60 CG2 . THR 60 48.771 7.505 9.083 1.000 76.660 . 60 THR AAA CG2 . 1
ATOM 61 C C . THR AAA 1 60 C . THR 60 50.070 5.126 10.484 1.000 108.157 . 60 THR AAA C . 1
ATOM 62 O O . THR AAA 1 60 O . THR 60 51.227 4.744 10.308 1.000 121.117 . 60 THR AAA O . 1
ATOM 63 N N . ILE AAA 1 61 N . ILE 61 48.990 4.481 10.019 1.000 115.478 . 61 ILE AAA N . 1
ATOM 64 C CA . ILE AAA 1 61 CA . ILE 61 49.103 3.238 9.274 1.000 91.383 . 61 ILE AAA CA . 1
ATOM 65 C CB . ILE AAA 1 61 CB . ILE 61 48.896 1.996 10.161 1.000 70.317 . 61 ILE AAA CB . 1
ATOM 66 C CG1 . ILE AAA 1 61 CG1 . ILE 61 48.594 0.760 9.304 1.000 75.789 . 61 ILE AAA CG1 . 1
ATOM 67 C CG2 . ILE AAA 1 61 CG2 . ILE 61 47.934 2.229 11.324 1.000 62.175 . 61 ILE AAA CG2 . 1
ATOM 68 C CD1 . ILE AAA 1 61 CD1 . ILE 61 47.209 0.666 8.662 1.000 73.743 . 61 ILE AAA CD1 . 1
ATOM 69 C C . ILE AAA 1 61 C . ILE 61 48.277 3.215 7.981 1.000 105.762 . 61 ILE AAA C . 1
ATOM 70 O O . ILE AAA 1 61 O . ILE 61 48.734 2.630 7.005 1.000 138.216 . 61 ILE AAA O . 1
ATOM 71 N N . GLY AAA 1 62 N . GLY 62 47.085 3.832 7.946 1.000 125.360 . 62 GLY AAA N . 1
ATOM 72 C CA . GLY AAA 1 62 CA . GLY 62 46.142 3.564 6.865 1.000 129.743 . 62 GLY AAA CA . 1
ATOM 73 C C . GLY AAA 1 62 C . GLY 62 45.759 4.787 6.033 1.000 124.315 . 62 GLY AAA C . 1
ATOM 74 O O . GLY AAA 1 62 O . GLY 62 45.874 5.921 6.492 1.000 104.094 . 62 GLY AAA O . 1
ATOM 75 N N . ASN AAA 1 63 N . ASN 63 45.291 4.482 4.810 1.000 132.749 . 63 ASN AAA N . 1
ATOM 76 C CA . ASN AAA 1 63 CA . ASN 63 44.893 5.343 3.702 1.000 142.115 . 63 ASN AAA CA . 1
ATOM 77 C CB . ASN AAA 1 63 CB . ASN 63 46.017 6.326 3.323 1.000 142.491 . 63 ASN AAA CB . 1
ATOM 78 C CG . ASN AAA 1 63 CG . ASN 63 45.606 7.668 2.738 1.000 129.396 . 63 ASN AAA CG . 1
ATOM 79 O OD1 . ASN AAA 1 63 OD1 . ASN 63 45.022 7.741 1.655 1.000 106.831 . 63 ASN AAA OD1 . 1
ATOM 80 N ND2 . ASN AAA 1 63 ND2 . ASN 63 45.966 8.747 3.417 1.000 125.271 . 63 ASN AAA ND2 . 1
ATOM 81 C C . ASN AAA 1 63 C . ASN 63 44.599 4.386 2.543 1.000 152.984 . 63 ASN AAA C . 1
ATOM 82 O O . ASN AAA 1 63 O . ASN 63 45.334 3.416 2.369 1.000 158.593 . 63 ASN AAA O . 1
ATOM 83 N N . GLY AAA 1 64 N . GLY 64 43.534 4.610 1.753 1.000 153.231 . 64 GLY AAA N . 1
ATOM 84 C CA . GLY AAA 1 64 CA . GLY 64 42.477 5.597 1.914 1.000 131.551 . 64 GLY AAA CA . 1
ATOM 85 C C . GLY AAA 1 64 C . GLY 64 41.159 4.954 1.485 1.000 141.396 . 64 GLY AAA C . 1
ATOM 86 O O . GLY AAA 1 64 O . GLY 64 40.943 3.779 1.768 1.000 161.576 . 64 GLY AAA O . 1
ATOM 87 N N . ALA AAA 1 65 N . ALA 65 40.322 5.698 0.747 1.000 140.934 . 65 ALA AAA N . 1
ATOM 88 C CA . ALA AAA 1 65 CA . ALA 65 39.006 5.253 0.294 1.000 130.865 . 65 ALA AAA CA . 1
ATOM 89 C CB . ALA AAA 1 65 CB . ALA 65 39.063 3.924 -0.448 1.000 102.741 . 65 ALA AAA CB . 1
ATOM 90 C C . ALA AAA 1 65 C . ALA 65 38.025 5.257 1.470 1.000 130.976 . 65 ALA AAA C . 1
ATOM 91 O O . ALA AAA 1 65 O . ALA 65 36.933 5.810 1.375 1.000 118.442 . 65 ALA AAA O . 1
ATOM 92 N N . TYR AAA 1 66 N . TYR 66 38.444 4.668 2.595 1.000 137.252 . 66 TYR AAA N . 1
ATOM 93 C CA . TYR AAA 1 66 CA . TYR 66 37.691 4.709 3.838 1.000 137.897 . 66 TYR AAA CA . 1
ATOM 94 C CB . TYR AAA 1 66 CB . TYR 66 37.878 3.386 4.590 1.000 124.790 . 66 TYR AAA CB . 1
ATOM 95 C CG . TYR AAA 1 66 CG . TYR 66 39.325 2.985 4.729 1.000 140.212 . 66 TYR AAA CG . 1
ATOM 96 C CD1 . TYR AAA 1 66 CD1 . TYR 66 40.160 3.633 5.630 1.000 150.589 . 66 TYR AAA CD1 . 1
ATOM 97 C CE1 . TYR AAA 1 66 CE1 . TYR 66 41.496 3.290 5.770 1.000 140.995 . 66 TYR AAA CE1 . 1
ATOM 98 C CZ . TYR AAA 1 66 CZ . TYR 66 42.030 2.276 4.992 1.000 136.467 . 66 TYR AAA CZ . 1
ATOM 99 O OH . TYR AAA 1 66 OH . TYR 66 43.348 1.940 5.156 1.000 113.212 . 66 TYR AAA OH . 1
ATOM 100 C CE2 . TYR AAA 1 66 CE2 . TYR 66 41.212 1.618 4.082 1.000 143.123 . 66 TYR AAA CE2 . 1
ATOM 101 C CD2 . TYR AAA 1 66 CD2 . TYR 66 39.878 1.985 3.944 1.000 141.391 . 66 TYR AAA CD2 . 1
ATOM 102 C C . TYR AAA 1 66 C . TYR 66 38.087 5.954 4.643 1.000 142.863 . 66 TYR AAA C . 1
ATOM 103 O O . TYR AAA 1 66 O . TYR 66 37.245 6.528 5.335 1.000 159.515 . 66 TYR AAA O . 1
ATOM 104 N N . GLY AAA 1 67 N . GLY 67 39.359 6.384 4.533 1.000 128.429 . 67 GLY AAA N . 1
ATOM 105 C CA . GLY AAA 1 67 CA . GLY 67 39.916 7.461 5.350 1.000 115.702 . 67 GLY AAA CA . 1
ATOM 106 C C . GLY AAA 1 67 C . GLY 67 41.354 7.169 5.788 1.000 111.550 . 67 GLY AAA C . 1
ATOM 107 O O . GLY AAA 1 67 O . GLY 67 42.075 6.497 5.062 1.000 126.834 . 67 GLY AAA O . 1
ATOM 108 N N . VAL AAA 1 68 N . VAL 68 41.746 7.670 6.977 1.000 101.036 . 68 VAL AAA N . 1
ATOM 109 C CA . VAL AAA 1 68 CA . VAL 68 43.066 7.531 7.592 1.000 89.965 . 68 VAL AAA CA . 1
ATOM 110 C CB . VAL AAA 1 68 CB . VAL 68 43.672 8.918 7.917 1.000 86.324 . 68 VAL AAA CB . 1
ATOM 111 C CG1 . VAL AAA 1 68 CG1 . VAL 68 45.010 8.846 8.661 1.000 80.964 . 68 VAL AAA CG1 . 1
ATOM 112 C CG2 . VAL AAA 1 68 CG2 . VAL 68 43.795 9.788 6.672 1.000 89.340 . 68 VAL AAA CG2 . 1
ATOM 113 C C . VAL AAA 1 68 C . VAL 68 42.935 6.702 8.872 1.000 88.459 . 68 VAL AAA C . 1
ATOM 114 O O . VAL AAA 1 68 O . VAL 68 42.068 7.017 9.682 1.000 85.720 . 68 VAL AAA O . 1
ATOM 115 N N . VAL AAA 1 69 N . VAL 69 43.820 5.701 9.069 1.000 84.752 . 69 VAL AAA N . 1
ATOM 116 C CA . VAL AAA 1 69 CA . VAL 69 43.896 4.902 10.293 1.000 78.053 . 69 VAL AAA CA . 1
ATOM 117 C CB . VAL AAA 1 69 CB . VAL 69 43.705 3.397 10.029 1.000 70.303 . 69 VAL AAA CB . 1
ATOM 118 C CG1 . VAL AAA 1 69 CG1 . VAL 69 43.461 2.616 11.313 1.000 66.905 . 69 VAL AAA CG1 . 1
ATOM 119 C CG2 . VAL AAA 1 69 CG2 . VAL 69 42.586 3.146 9.050 1.000 80.795 . 69 VAL AAA CG2 . 1
ATOM 120 C C . VAL AAA 1 69 C . VAL 69 45.226 5.124 11.016 1.000 73.321 . 69 VAL AAA C . 1
ATOM 121 O O . VAL AAA 1 69 O . VAL 69 46.264 5.167 10.388 1.000 77.406 . 69 VAL AAA O . 1
ATOM 122 N N . SER AAA 1 70 N . SER 70 45.187 5.180 12.349 1.000 71.708 . 70 SER AAA N . 1
ATOM 123 C CA . SER AAA 1 70 CA . SER 70 46.348 5.387 13.199 1.000 80.475 . 70 SER AAA CA . 1
ATOM 124 C CB . SER AAA 1 70 CB . SER 70 46.416 6.818 13.675 1.000 82.589 . 70 SER AAA CB . 1
ATOM 125 O OG . SER AAA 1 70 OG . SER 70 46.875 7.675 12.643 1.000 111.046 . 70 SER AAA OG . 1
ATOM 126 C C . SER AAA 1 70 C . SER 70 46.251 4.463 14.410 1.000 89.153 . 70 SER AAA C . 1
ATOM 127 O O . SER AAA 1 70 O . SER 70 45.146 4.193 14.878 1.000 101.558 . 70 SER AAA O . 1
ATOM 128 N N . SER AAA 1 71 N . SER 71 47.404 3.995 14.912 1.000 80.508 . 71 SER AAA N . 1
ATOM 129 C CA . SER AAA 1 71 CA . SER 71 47.450 3.336 16.209 1.000 74.922 . 71 SER AAA CA . 1
ATOM 130 C CB . SER AAA 1 71 CB . SER 71 48.564 2.310 16.315 1.000 77.473 . 71 SER AAA CB . 1
ATOM 131 O OG . SER AAA 1 71 OG . SER 71 49.845 2.885 16.109 1.000 90.593 . 71 SER AAA OG . 1
ATOM 132 C C . SER AAA 1 71 C . SER 71 47.528 4.401 17.299 1.000 75.406 . 71 SER AAA C . 1
ATOM 133 O O . SER AAA 1 71 O . SER 71 48.045 5.491 17.058 1.000 71.248 . 71 SER AAA O . 1
ATOM 134 N N . ALA AAA 1 72 N . ALA 72 46.964 4.089 18.476 1.000 76.128 . 72 ALA AAA N . 1
ATOM 135 C CA . ALA AAA 1 72 CA . ALA 72 46.791 5.053 19.555 1.000 78.079 . 72 ALA AAA CA . 1
ATOM 136 C CB . ALA AAA 1 72 CB . ALA 72 45.619 5.966 19.295 1.000 70.048 . 72 ALA AAA CB . 1
ATOM 137 C C . ALA AAA 1 72 C . ALA 72 46.585 4.309 20.864 1.000 84.849 . 72 ALA AAA C . 1
ATOM 138 O O . ALA AAA 1 72 O . ALA 72 46.323 3.108 20.844 1.000 89.525 . 72 ALA AAA O . 1
ATOM 139 N N . ARG AAA 1 73 N . ARG 73 46.710 5.046 21.975 1.000 83.178 . 73 ARG AAA N . 1
ATOM 140 C CA . ARG AAA 1 73 CA . ARG 73 46.416 4.501 23.287 1.000 89.009 . 73 ARG AAA CA . 1
ATOM 141 C CB . ARG AAA 1 73 CB . ARG 73 47.702 4.074 23.999 1.000 94.354 . 73 ARG AAA CB . 1
ATOM 142 C CG . ARG AAA 1 73 CG . ARG 73 48.658 5.214 24.317 1.000 112.115 . 73 ARG AAA CG . 1
ATOM 143 C CD . ARG AAA 1 73 CD . ARG 73 49.674 4.733 25.336 1.000 119.313 . 73 ARG AAA CD . 1
ATOM 144 N NE . ARG AAA 1 73 NE . ARG 73 50.678 3.883 24.709 1.000 117.936 . 73 ARG AAA NE . 1
ATOM 145 C CZ . ARG AAA 1 73 CZ . ARG 73 51.682 4.354 23.977 1.000 113.291 . 73 ARG AAA CZ . 1
ATOM 146 N NH1 . ARG AAA 1 73 NH1 . ARG 73 52.568 3.527 23.448 1.000 126.312 . 73 ARG AAA NH1 . 1
ATOM 147 N NH2 . ARG AAA 1 73 NH2 . ARG 73 51.785 5.657 23.782 1.000 106.285 . 73 ARG AAA NH2 . 1
ATOM 148 C C . ARG AAA 1 73 C . ARG 73 45.548 5.477 24.075 1.000 81.774 . 73 ARG AAA C . 1
ATOM 149 O O . ARG AAA 1 73 O . ARG 73 45.780 6.682 24.054 1.000 81.033 . 73 ARG AAA O . 1
ATOM 150 N N . ARG AAA 1 74 N . ARG 74 44.527 4.932 24.743 1.000 87.994 . 74 ARG AAA N . 1
ATOM 151 C CA . ARG AAA 1 74 CA . ARG 74 43.713 5.708 25.659 1.000 102.524 . 74 ARG AAA CA . 1
ATOM 152 C CB . ARG AAA 1 74 CB . ARG 74 42.567 4.831 26.167 1.000 98.221 . 74 ARG AAA CB . 1
ATOM 153 C CG . ARG AAA 1 74 CG . ARG 74 41.382 5.594 26.745 1.000 96.088 . 74 ARG AAA CG . 1
ATOM 154 C CD . ARG AAA 1 74 CD . ARG 74 40.279 4.631 27.147 1.000 108.828 . 74 ARG AAA CD . 1
ATOM 155 N NE . ARG AAA 1 74 NE . ARG 74 39.441 4.153 26.043 1.000 121.972 . 74 ARG AAA NE . 1
ATOM 156 C CZ . ARG AAA 1 74 CZ . ARG 74 39.520 2.959 25.431 1.000 125.300 . 74 ARG AAA CZ . 1
ATOM 157 N NH1 . ARG AAA 1 74 NH1 . ARG 74 38.678 2.672 24.452 1.000 99.391 . 74 ARG AAA NH1 . 1
ATOM 158 N NH2 . ARG AAA 1 74 NH2 . ARG 74 40.431 2.061 25.782 1.000 140.964 . 74 ARG AAA NH2 . 1
ATOM 159 C C . ARG AAA 1 74 C . ARG 74 44.622 6.119 26.811 1.000 127.678 . 74 ARG AAA C . 1
ATOM 160 O O . ARG AAA 1 74 O . ARG 74 45.229 5.241 27.435 1.000 148.639 . 74 ARG AAA O . 1
ATOM 161 N N . ARG AAA 1 75 N . ARG 75 44.734 7.440 27.050 1.000 123.585 . 75 ARG AAA N . 1
ATOM 162 C CA . ARG AAA 1 75 CA . ARG 75 45.704 7.986 27.994 1.000 108.081 . 75 ARG AAA CA . 1
ATOM 163 C CB . ARG AAA 1 75 CB . ARG 75 45.677 9.517 28.041 1.000 97.461 . 75 ARG AAA CB . 1
ATOM 164 C CG . ARG AAA 1 75 CG . ARG 75 46.344 10.164 26.840 1.000 98.069 . 75 ARG AAA CG . 1
ATOM 165 C CD . ARG AAA 1 75 CD . ARG 75 46.831 11.585 27.044 1.000 98.552 . 75 ARG AAA CD . 1
ATOM 166 N NE . ARG AAA 1 75 NE . ARG 75 47.275 12.099 25.747 1.000 118.447 . 75 ARG AAA NE . 1
ATOM 167 C CZ . ARG AAA 1 75 CZ . ARG 75 48.545 12.244 25.367 1.000 109.824 . 75 ARG AAA CZ . 1
ATOM 168 N NH1 . ARG AAA 1 75 NH1 . ARG 75 49.521 11.917 26.196 1.000 109.321 . 75 ARG AAA NH1 . 1
ATOM 169 N NH2 . ARG AAA 1 75 NH2 . ARG 75 48.836 12.710 24.162 1.000 92.060 . 75 ARG AAA NH2 . 1
ATOM 170 C C . ARG AAA 1 75 C . ARG 75 45.533 7.366 29.380 1.000 114.160 . 75 ARG AAA C . 1
ATOM 171 O O . ARG AAA 1 75 O . ARG 75 46.529 6.994 29.995 1.000 130.175 . 75 ARG AAA O . 1
ATOM 172 N N . LEU AAA 1 76 N . LEU 76 44.277 7.232 29.842 1.000 115.416 . 76 LEU AAA N . 1
ATOM 173 C CA . LEU AAA 1 76 CA . LEU 76 43.956 6.783 31.193 1.000 109.589 . 76 LEU AAA CA . 1
ATOM 174 C CB . LEU AAA 1 76 CB . LEU 76 42.516 7.180 31.561 1.000 91.782 . 76 LEU AAA CB . 1
ATOM 178 C C . LEU AAA 1 76 C . LEU 76 44.253 5.289 31.394 1.000 109.486 . 76 LEU AAA C . 1
ATOM 179 O O . LEU AAA 1 76 O . LEU 76 44.833 4.924 32.408 1.000 122.346 . 76 LEU AAA O . 1
ATOM 180 N N . THR AAA 1 77 N . THR 77 43.906 4.428 30.428 1.000 112.671 . 77 THR AAA N . 1
ATOM 181 C CA . THR AAA 1 77 CA . THR 77 44.021 2.982 30.585 1.000 111.939 . 77 THR AAA CA . 1
ATOM 182 C CB . THR AAA 1 77 CB . THR 77 42.816 2.264 29.959 1.000 130.034 . 77 THR AAA CB . 1
ATOM 183 O OG1 . THR AAA 1 77 OG1 . THR 77 42.826 2.395 28.535 1.000 136.840 . 77 THR AAA OG1 . 1
ATOM 184 C CG2 . THR AAA 1 77 CG2 . THR 77 41.493 2.768 30.495 1.000 138.312 . 77 THR AAA CG2 . 1
ATOM 185 C C . THR AAA 1 77 C . THR 77 45.339 2.445 30.016 1.000 115.756 . 77 THR AAA C . 1
ATOM 186 O O . THR AAA 1 77 O . THR 77 45.867 1.450 30.508 1.000 99.667 . 77 THR AAA O . 1
ATOM 187 N N . GLY AAA 1 78 N . GLY 78 45.853 3.084 28.956 1.000 123.548 . 78 GLY AAA N . 1
ATOM 188 C CA . GLY AAA 1 78 CA . GLY 78 47.074 2.641 28.297 1.000 116.281 . 78 GLY AAA CA . 1
ATOM 189 C C . GLY AAA 1 78 C . GLY 78 46.805 1.602 27.210 1.000 112.040 . 78 GLY AAA C . 1
ATOM 190 O O . GLY AAA 1 78 O . GLY 78 47.715 1.204 26.481 1.000 102.913 . 78 GLY AAA O . 1
ATOM 191 N N . GLN AAA 1 79 N . GLN 79 45.536 1.187 27.104 1.000 116.795 . 79 GLN AAA N . 1
ATOM 192 C CA . GLN AAA 1 79 CA . GLN 79 45.104 0.189 26.137 1.000 114.490 . 79 GLN AAA CA . 1
ATOM 193 C CB . GLN AAA 1 79 CB . GLN 79 43.611 -0.079 26.249 1.000 115.020 . 79 GLN AAA CB . 1
ATOM 194 C CG . GLN AAA 1 79 CG . GLN 79 43.189 -0.904 27.440 1.000 114.525 . 79 GLN AAA CG . 1
ATOM 195 C CD . GLN AAA 1 79 CD . GLN 79 41.708 -0.967 27.205 1.000 125.357 . 79 GLN AAA CD . 1
ATOM 196 O OE1 . GLN AAA 1 79 OE1 . GLN 79 40.948 -0.166 27.748 1.000 132.106 . 79 GLN AAA OE1 . 1
ATOM 197 N NE2 . GLN AAA 1 79 NE2 . GLN 79 41.319 -1.839 26.288 1.000 117.522 . 79 GLN AAA NE2 . 1
ATOM 198 C C . GLN AAA 1 79 C . GLN 79 45.205 0.730 24.718 1.000 99.775 . 79 GLN AAA C . 1
ATOM 199 O O . GLN AAA 1 79 O . GLN 79 44.757 1.839 24.426 1.000 95.531 . 79 GLN AAA O . 1
ATOM 200 N N . GLN AAA 1 80 N . GLN 80 45.713 -0.126 23.837 1.000 83.533 . 80 GLN AAA N . 1
ATOM 201 C CA . GLN AAA 1 80 CA . GLN 80 45.979 0.242 22.461 1.000 88.102 . 80 GLN AAA CA . 1
ATOM 202 C CB . GLN AAA 1 80 CB . GLN 80 47.136 -0.591 21.934 1.000 88.267 . 80 GLN AAA CB . 1
ATOM 203 C CG . GLN AAA 1 80 CG . GLN 80 48.464 -0.094 22.458 1.000 94.546 . 80 GLN AAA CG . 1
ATOM 204 C CD . GLN AAA 1 80 CD . GLN 80 49.488 -0.708 21.554 1.000 101.860 . 80 GLN AAA CD . 1
ATOM 205 O OE1 . GLN AAA 1 80 OE1 . GLN 80 50.201 -0.002 20.841 1.000 124.830 . 80 GLN AAA OE1 . 1
ATOM 206 N NE2 . GLN AAA 1 80 NE2 . GLN 80 49.494 -2.033 21.529 1.000 84.947 . 80 GLN AAA NE2 . 1
ATOM 207 C C . GLN AAA 1 80 C . GLN 80 44.738 0.092 21.584 1.000 80.821 . 80 GLN AAA C . 1
ATOM 208 O O . GLN AAA 1 80 O . GLN 80 43.985 -0.872 21.702 1.000 73.237 . 80 GLN AAA O . 1
ATOM 209 N N . VAL AAA 1 81 N . VAL 81 44.578 1.052 20.663 1.000 70.240 . 81 VAL AAA N . 1
ATOM 210 C CA . VAL AAA 1 81 CA . VAL 81 43.467 1.087 19.723 1.000 62.616 . 81 VAL AAA CA . 1
ATOM 211 C CB . VAL AAA 1 81 CB . VAL 81 42.287 1.906 20.265 1.000 50.882 . 81 VAL AAA CB . 1
ATOM 212 C CG1 . VAL AAA 1 81 CG1 . VAL 81 41.614 1.184 21.421 1.000 47.338 . 81 VAL AAA CG1 . 1
ATOM 213 C CG2 . VAL AAA 1 81 CG2 . VAL 81 42.730 3.304 20.651 1.000 57.167 . 81 VAL AAA CG2 . 1
ATOM 214 C C . VAL AAA 1 81 C . VAL 81 43.908 1.577 18.340 1.000 63.412 . 81 VAL AAA C . 1
ATOM 215 O O . VAL AAA 1 81 O . VAL 81 45.045 1.993 18.151 1.000 61.054 . 81 VAL AAA O . 1
ATOM 216 N N . ALA AAA 1 82 N . ALA 82 42.985 1.451 17.374 1.000 63.624 . 82 ALA AAA N . 1
ATOM 217 C CA . ALA AAA 1 82 CA . ALA 82 43.112 1.960 16.020 1.000 59.120 . 82 ALA AAA CA . 1
ATOM 218 C CB . ALA AAA 1 82 CB . ALA 82 42.748 0.847 15.052 1.000 66.910 . 82 ALA AAA CB . 1
ATOM 219 C C . ALA AAA 1 82 C . ALA 82 42.117 3.100 15.908 1.000 56.653 . 82 ALA AAA C . 1
ATOM 220 O O . ALA AAA 1 82 O . ALA 82 40.977 2.949 16.348 1.000 64.640 . 82 ALA AAA O . 1
ATOM 221 N N . ILE AAA 1 83 N . ILE 83 42.542 4.239 15.356 1.000 52.328 . 83 ILE AAA N . 1
ATOM 222 C CA . ILE AAA 1 83 CA . ILE 83 41.614 5.345 15.189 1.000 54.269 . 83 ILE AAA CA . 1
ATOM 223 C CB . ILE AAA 1 83 CB . ILE 83 42.022 6.555 16.056 1.000 61.271 . 83 ILE AAA CB . 1
ATOM 224 C CG1 . ILE AAA 1 83 CG1 . ILE 83 42.054 6.187 17.548 1.000 62.686 . 83 ILE AAA CG1 . 1
ATOM 225 C CG2 . ILE AAA 1 83 CG2 . ILE 83 41.083 7.719 15.783 1.000 74.084 . 83 ILE AAA CG2 . 1
ATOM 226 C CD1 . ILE AAA 1 83 CD1 . ILE 83 42.234 7.329 18.539 1.000 59.845 . 83 ILE AAA CD1 . 1
ATOM 227 C C . ILE AAA 1 83 C . ILE 83 41.494 5.670 13.702 1.000 54.311 . 83 ILE AAA C . 1
ATOM 228 O O . ILE AAA 1 83 O . ILE 83 42.519 5.903 13.074 1.000 58.486 . 83 ILE AAA O . 1
ATOM 229 N N . LYS AAA 1 84 N . LYS 84 40.256 5.634 13.159 1.000 49.778 . 84 LYS AAA N . 1
ATOM 230 C CA . LYS AAA 1 84 CA . LYS 84 39.966 5.950 11.761 1.000 48.346 . 84 LYS AAA CA . 1
ATOM 231 C CB . LYS AAA 1 84 CB . LYS 84 39.064 4.891 11.102 1.000 49.959 . 84 LYS AAA CB . 1
ATOM 232 C CG . LYS AAA 1 84 CG . LYS 84 38.757 5.041 9.605 1.000 50.389 . 84 LYS AAA CG . 1
ATOM 233 C CD . LYS AAA 1 84 CD . LYS 84 37.747 4.039 9.005 1.000 57.981 . 84 LYS AAA CD . 1
ATOM 234 C CE . LYS AAA 1 84 CE . LYS 84 36.412 3.976 9.741 1.000 81.092 . 84 LYS AAA CE . 1
ATOM 235 N NZ . LYS AAA 1 84 NZ . LYS 84 35.343 3.119 9.141 1.000 74.023 . 84 LYS AAA NZ . 1
ATOM 236 C C . LYS AAA 1 84 C . LYS 84 39.301 7.323 11.679 1.000 54.693 . 84 LYS AAA C . 1
ATOM 237 O O . LYS AAA 1 84 O . LYS 84 38.256 7.561 12.311 1.000 50.472 . 84 LYS AAA O . 1
ATOM 238 N N . LYS AAA 1 85 N . LYS 85 39.921 8.209 10.880 1.000 52.084 . 85 LYS AAA N . 1
ATOM 239 C CA . LYS AAA 1 85 CA . LYS 85 39.349 9.509 10.571 1.000 55.912 . 85 LYS AAA CA . 1
ATOM 240 C CB . LYS AAA 1 85 CB . LYS 85 40.440 10.580 10.538 1.000 62.885 . 85 LYS AAA CB . 1
ATOM 241 C CG . LYS AAA 1 85 CG . LYS 85 39.972 11.986 10.176 1.000 72.651 . 85 LYS AAA CG . 1
ATOM 242 C CD . LYS AAA 1 85 CD . LYS 85 41.119 12.976 10.080 1.000 82.947 . 85 LYS AAA CD . 1
ATOM 243 C CE . LYS AAA 1 85 CE . LYS 85 40.767 14.360 9.576 1.000 82.598 . 85 LYS AAA CE . 1
ATOM 244 N NZ . LYS AAA 1 85 NZ . LYS 85 41.988 15.170 9.343 1.000 81.418 . 85 LYS AAA NZ . 1
ATOM 245 C C . LYS AAA 1 85 C . LYS 85 38.655 9.427 9.217 1.000 55.956 . 85 LYS AAA C . 1
ATOM 246 O O . LYS AAA 1 85 O . LYS 85 39.253 9.011 8.234 1.000 60.715 . 85 LYS AAA O . 1
ATOM 247 N N . ILE AAA 1 86 N . ILE 86 37.370 9.780 9.191 1.000 56.516 . 86 ILE AAA N . 1
ATOM 248 C CA . ILE AAA 1 86 CA . ILE 86 36.607 9.844 7.963 1.000 55.446 . 86 ILE AAA CA . 1
ATOM 249 C CB . ILE AAA 1 86 CB . ILE 86 35.208 9.240 8.173 1.000 49.847 . 86 ILE AAA CB . 1
ATOM 250 C CG1 . ILE AAA 1 86 CG1 . ILE 86 35.291 7.845 8.799 1.000 55.101 . 86 ILE AAA CG1 . 1
ATOM 251 C CG2 . ILE AAA 1 86 CG2 . ILE 86 34.449 9.223 6.858 1.000 49.011 . 86 ILE AAA CG2 . 1
ATOM 252 C CD1 . ILE AAA 1 86 CD1 . ILE 86 33.956 7.231 9.191 1.000 51.102 . 86 ILE AAA CD1 . 1
ATOM 253 C C . ILE AAA 1 86 C . ILE 86 36.505 11.322 7.647 1.000 63.734 . 86 ILE AAA C . 1
ATOM 254 O O . ILE AAA 1 86 O . ILE 86 35.623 11.984 8.183 1.000 74.549 . 86 ILE AAA O . 1
ATOM 255 N N . PRO AAA 1 87 N . PRO 87 37.443 11.906 6.870 1.000 71.632 . 87 PRO AAA N . 1
ATOM 256 C CA . PRO AAA 1 87 CA . PRO 87 37.459 13.360 6.685 1.000 69.421 . 87 PRO AAA CA . 1
ATOM 257 C CB . PRO AAA 1 87 CB . PRO 87 38.840 13.661 6.085 1.000 72.393 . 87 PRO AAA CB . 1
ATOM 258 C CG . PRO AAA 1 87 CG . PRO 87 39.392 12.329 5.609 1.000 70.983 . 87 PRO AAA CG . 1
ATOM 259 C CD . PRO AAA 1 87 CD . PRO 87 38.520 11.209 6.148 1.000 71.578 . 87 PRO AAA CD . 1
ATOM 260 C C . PRO AAA 1 87 C . PRO 87 36.335 13.762 5.739 1.000 66.534 . 87 PRO AAA C . 1
ATOM 261 O O . PRO AAA 1 87 O . PRO 87 35.973 12.987 4.866 1.000 68.590 . 87 PRO AAA O . 1
ATOM 262 N N . ASN AAA 1 88 N . ASN 88 35.771 14.955 5.958 1.000 64.859 . 88 ASN AAA N . 1
ATOM 263 C CA . ASN AAA 1 88 CA . ASN 88 34.699 15.511 5.141 1.000 64.329 . 88 ASN AAA CA . 1
ATOM 264 C CB . ASN AAA 1 88 CB . ASN 88 35.214 16.070 3.808 1.000 59.504 . 88 ASN AAA CB . 1
ATOM 265 C CG . ASN AAA 1 88 CG . ASN 88 36.362 17.043 3.997 1.000 68.651 . 88 ASN AAA CG . 1
ATOM 266 O OD1 . ASN AAA 1 88 OD1 . ASN 88 36.264 18.007 4.758 1.000 74.923 . 88 ASN AAA OD1 . 1
ATOM 267 N ND2 . ASN AAA 1 88 ND2 . ASN 88 37.477 16.777 3.340 1.000 73.835 . 88 ASN AAA ND2 . 1
ATOM 268 C C . ASN AAA 1 88 C . ASN 88 33.573 14.496 4.969 1.000 61.485 . 88 ASN AAA C . 1
ATOM 269 O O . ASN AAA 1 88 O . ASN 88 33.057 14.332 3.869 1.000 67.955 . 88 ASN AAA O . 1
ATOM 270 N N . ALA AAA 1 89 N . ALA 89 33.166 13.875 6.080 1.000 52.901 . 89 ALA AAA N . 1
ATOM 271 C CA . ALA AAA 1 89 CA . ALA 89 32.327 12.686 6.115 1.000 50.234 . 89 ALA AAA CA . 1
ATOM 272 C CB . ALA AAA 1 89 CB . ALA 89 32.174 12.215 7.537 1.000 45.742 . 89 ALA AAA CB . 1
ATOM 273 C C . ALA AAA 1 89 C . ALA 89 30.950 12.906 5.490 1.000 54.657 . 89 ALA AAA C . 1
ATOM 274 O O . ALA AAA 1 89 O . ALA 89 30.314 11.944 5.041 1.000 65.284 . 89 ALA AAA O . 1
ATOM 275 N N . PHE AAA 1 90 N . PHE 90 30.486 14.162 5.465 1.000 52.863 . 90 PHE AAA N . 1
ATOM 276 C CA . PHE AAA 1 90 CA . PHE 90 29.093 14.396 5.118 1.000 50.576 . 90 PHE AAA CA . 1
ATOM 277 C CB . PHE AAA 1 90 CB . PHE 90 28.331 15.118 6.231 1.000 42.991 . 90 PHE AAA CB . 1
ATOM 278 C CG . PHE AAA 1 90 CG . PHE 90 28.679 14.642 7.607 1.000 45.033 . 90 PHE AAA CG . 1
ATOM 279 C CD1 . PHE AAA 1 90 CD1 . PHE 90 28.187 13.430 8.071 1.000 44.639 . 90 PHE AAA CD1 . 1
ATOM 280 C CE1 . PHE AAA 1 90 CE1 . PHE 90 28.510 12.985 9.348 1.000 53.213 . 90 PHE AAA CE1 . 1
ATOM 281 C CZ . PHE AAA 1 90 CZ . PHE 90 29.352 13.732 10.164 1.000 55.394 . 90 PHE AAA CZ . 1
ATOM 282 C CD2 . PHE AAA 1 90 CD2 . PHE 90 29.531 15.381 8.425 1.000 51.797 . 90 PHE AAA CD2 . 1
ATOM 283 C CE2 . PHE AAA 1 90 CE2 . PHE 90 29.868 14.929 9.702 1.000 53.095 . 90 PHE AAA CE2 . 1
ATOM 284 C C . PHE AAA 1 90 C . PHE 90 28.953 15.153 3.801 1.000 48.428 . 90 PHE AAA C . 1
ATOM 285 O O . PHE AAA 1 90 O . PHE 90 27.829 15.465 3.420 1.000 49.784 . 90 PHE AAA O . 1
ATOM 286 N N . ASP AAA 1 91 N . ASP 91 30.078 15.386 3.111 1.000 48.794 . 91 ASP AAA N . 1
ATOM 287 C CA . ASP AAA 1 91 CA . ASP 91 30.144 16.178 1.888 1.000 51.165 . 91 ASP AAA CA . 1
ATOM 288 C CB . ASP AAA 1 91 CB . ASP 91 31.590 16.467 1.502 1.000 57.158 . 91 ASP AAA CB . 1
ATOM 289 C CG . ASP AAA 1 91 CG . ASP 91 32.151 17.664 2.234 1.000 68.864 . 91 ASP AAA CG . 1
ATOM 290 O OD1 . ASP AAA 1 91 OD1 . ASP 91 31.354 18.351 2.913 1.000 81.878 . 91 ASP AAA OD1 . 1
ATOM 291 O OD2 . ASP AAA 1 91 OD2 . ASP 91 33.368 17.900 2.118 1.000 73.026 . 91 ASP AAA OD2 . 1
ATOM 292 C C . ASP AAA 1 91 C . ASP 91 29.524 15.466 0.692 1.000 48.820 . 91 ASP AAA C . 1
ATOM 293 O O . ASP AAA 1 91 O . ASP 91 29.024 16.142 -0.193 1.000 50.518 . 91 ASP AAA O . 1
ATOM 294 N N . VAL AAA 1 92 N . VAL 92 29.614 14.125 0.664 1.000 53.698 . 92 VAL AAA N . 1
ATOM 295 C CA . VAL AAA 1 92 CA . VAL 92 29.144 13.262 -0.414 1.000 50.609 . 92 VAL AAA CA . 1
ATOM 296 C CB . VAL AAA 1 92 CB . VAL 92 30.312 12.479 -1.051 1.000 49.884 . 92 VAL AAA CB . 1
ATOM 297 C CG1 . VAL AAA 1 92 CG1 . VAL 92 29.895 11.796 -2.346 1.000 40.408 . 92 VAL AAA CG1 . 1
ATOM 298 C CG2 . VAL AAA 1 92 CG2 . VAL 92 31.563 13.347 -1.232 1.000 44.857 . 92 VAL AAA CG2 . 1
ATOM 299 C C . VAL AAA 1 92 C . VAL 92 28.097 12.300 0.142 1.000 52.065 . 92 VAL AAA C . 1
ATOM 300 O O . VAL AAA 1 92 O . VAL 92 28.358 11.563 1.090 1.000 60.448 . 92 VAL AAA O . 1
ATOM 301 N N . VAL AAA 1 93 N . VAL 93 26.919 12.309 -0.480 1.000 52.368 . 93 VAL AAA N . 1
ATOM 302 C CA . VAL AAA 1 93 CA . VAL 93 25.797 11.480 -0.073 1.000 57.286 . 93 VAL AAA CA . 1
ATOM 303 C CB . VAL AAA 1 93 CB . VAL 93 24.618 11.674 -1.033 1.000 57.341 . 93 VAL AAA CB . 1
ATOM 304 C CG1 . VAL AAA 1 93 CG1 . VAL 93 23.316 11.201 -0.395 1.000 48.283 . 93 VAL AAA CG1 . 1
ATOM 305 C CG2 . VAL AAA 1 93 CG2 . VAL 93 24.550 13.114 -1.526 1.000 65.988 . 93 VAL AAA CG2 . 1
ATOM 306 C C . VAL AAA 1 93 C . VAL 93 26.168 9.996 -0.004 1.000 63.362 . 93 VAL AAA C . 1
ATOM 307 O O . VAL AAA 1 93 O . VAL 93 25.867 9.362 1.001 1.000 66.115 . 93 VAL AAA O . 1
ATOM 308 N N . THR AAA 1 94 N . THR 94 26.777 9.454 -1.078 1.000 65.556 . 94 THR AAA N . 1
ATOM 309 C CA . THR AAA 1 94 CA . THR 94 27.185 8.053 -1.202 1.000 64.853 . 94 THR AAA CA . 1
ATOM 310 C CB . THR AAA 1 94 CB . THR 94 27.891 7.787 -2.544 1.000 70.892 . 94 THR AAA CB . 1
ATOM 311 O OG1 . THR AAA 1 94 OG1 . THR 94 26.764 7.534 -3.371 1.000 76.359 . 94 THR AAA OG1 . 1
ATOM 312 C CG2 . THR AAA 1 94 CG2 . THR 94 28.759 6.545 -2.608 1.000 65.106 . 94 THR AAA CG2 . 1
ATOM 313 C C . THR AAA 1 94 C . THR 94 28.040 7.612 -0.017 1.000 56.633 . 94 THR AAA C . 1
ATOM 314 O O . THR AAA 1 94 O . THR 94 27.768 6.571 0.582 1.000 53.038 . 94 THR AAA O . 1
ATOM 315 N N . ASN AAA 1 95 N . ASN 95 29.078 8.402 0.282 1.000 48.965 . 95 ASN AAA N . 1
ATOM 316 C CA . ASN AAA 1 95 CA . ASN 95 29.974 8.114 1.384 1.000 55.806 . 95 ASN AAA CA . 1
ATOM 317 C CB . ASN AAA 1 95 CB . ASN 95 31.150 9.091 1.435 1.000 61.552 . 95 ASN AAA CB . 1
ATOM 318 C CG . ASN AAA 1 95 CG . ASN 95 32.050 9.001 0.226 1.000 62.192 . 95 ASN AAA CG . 1
ATOM 319 O OD1 . ASN AAA 1 95 OD1 . ASN 95 31.879 8.127 -0.617 1.000 62.719 . 95 ASN AAA OD1 . 1
ATOM 320 N ND2 . ASN AAA 1 95 ND2 . ASN 95 33.013 9.903 0.138 1.000 66.565 . 95 ASN AAA ND2 . 1
ATOM 321 C C . ASN AAA 1 95 C . ASN 95 29.218 8.178 2.710 1.000 53.502 . 95 ASN AAA C . 1
ATOM 322 O O . ASN AAA 1 95 O . ASN 95 29.405 7.317 3.571 1.000 48.652 . 95 ASN AAA O . 1
ATOM 323 N N . ALA AAA 1 96 N . ALA 96 28.407 9.229 2.884 1.000 48.486 . 96 ALA AAA N . 1
ATOM 324 C CA . ALA AAA 1 96 CA . ALA 96 27.716 9.422 4.146 1.000 50.778 . 96 ALA AAA CA . 1
ATOM 325 C CB . ALA AAA 1 96 CB . ALA 96 27.000 10.742 4.141 1.000 53.354 . 96 ALA AAA CB . 1
ATOM 326 C C . ALA AAA 1 96 C . ALA 96 26.777 8.243 4.399 1.000 44.888 . 96 ALA AAA C . 1
ATOM 327 O O . ALA AAA 1 96 O . ALA 96 26.744 7.691 5.481 1.000 45.505 . 96 ALA AAA O . 1
ATOM 328 N N . LYS AAA 1 97 N . LYS 97 26.063 7.809 3.369 1.000 42.253 . 97 LYS AAA N . 1
ATOM 329 C CA . LYS AAA 1 97 CA . LYS 97 25.204 6.648 3.467 1.000 43.105 . 97 LYS AAA CA . 1
ATOM 330 C CB . LYS AAA 1 97 CB . LYS 97 24.516 6.416 2.116 1.000 43.206 . 97 LYS AAA CB . 1
ATOM 331 C CG . LYS AAA 1 97 CG . LYS 97 23.200 7.143 1.903 1.000 43.415 . 97 LYS AAA CG . 1
ATOM 332 C CD . LYS AAA 1 97 CD . LYS 97 22.423 6.584 0.731 1.000 45.475 . 97 LYS AAA CD . 1
ATOM 333 C CE . LYS AAA 1 97 CE . LYS 97 21.277 5.674 1.117 1.000 43.791 . 97 LYS AAA CE . 1
ATOM 334 N NZ . LYS AAA 1 97 NZ . LYS 97 20.204 6.408 1.826 1.000 39.300 . 97 LYS AAA NZ . 1
ATOM 335 C C . LYS AAA 1 97 C . LYS 97 26.003 5.411 3.896 1.000 44.496 . 97 LYS AAA C . 1
ATOM 336 O O . LYS AAA 1 97 O . LYS 97 25.527 4.630 4.712 1.000 53.737 . 97 LYS AAA O . 1
ATOM 337 N N . ARG AAA 1 98 N . ARG 98 27.187 5.187 3.311 1.000 41.386 . 98 ARG AAA N . 1
ATOM 338 C CA . ARG AAA 1 98 CA . ARG 98 28.001 4.036 3.664 1.000 39.414 . 98 ARG AAA CA . 1
ATOM 339 C CB . ARG AAA 1 98 CB . ARG 98 29.244 3.964 2.774 1.000 44.963 . 98 ARG AAA CB . 1
ATOM 340 C CG . ARG AAA 1 98 CG . ARG 98 29.989 2.638 2.832 1.000 46.787 . 98 ARG AAA CG . 1
ATOM 341 C CD . ARG AAA 1 98 CD . ARG 98 31.404 2.850 2.340 1.000 58.793 . 98 ARG AAA CD . 1
ATOM 342 N NE . ARG AAA 1 98 NE . ARG 98 31.391 3.068 0.891 1.000 87.724 . 98 ARG AAA NE . 1
ATOM 343 C CZ . ARG AAA 1 98 CZ . ARG 98 31.785 4.172 0.245 1.000 86.637 . 98 ARG AAA CZ . 1
ATOM 344 N NH1 . ARG AAA 1 98 NH1 . ARG 98 32.257 5.211 0.912 1.000 108.708 . 98 ARG AAA NH1 . 1
ATOM 345 N NH2 . ARG AAA 1 98 NH2 . ARG 98 31.708 4.229 -1.073 1.000 75.938 . 98 ARG AAA NH2 . 1
ATOM 346 C C . ARG AAA 1 98 C . ARG 98 28.419 4.129 5.129 1.000 37.305 . 98 ARG AAA C . 1
ATOM 347 O O . ARG AAA 1 98 O . ARG 98 28.390 3.141 5.846 1.000 35.804 . 98 ARG AAA O . 1
ATOM 348 N N . THR AAA 1 99 N . THR 99 28.806 5.331 5.570 1.000 39.247 . 99 THR AAA N . 1
ATOM 349 C CA . THR AAA 1 99 CA . THR 99 29.221 5.548 6.944 1.000 36.296 . 99 THR AAA CA . 1
ATOM 350 C CB . THR AAA 1 99 CB . THR 99 29.708 6.972 7.178 1.000 35.610 . 99 THR AAA CB . 1
ATOM 351 O OG1 . THR AAA 1 99 OG1 . THR 99 30.858 7.050 6.349 1.000 41.417 . 99 THR AAA OG1 . 1
ATOM 352 C CG2 . THR AAA 1 99 CG2 . THR 99 30.155 7.214 8.602 1.000 31.634 . 99 THR AAA CG2 . 1
ATOM 353 C C . THR AAA 1 99 C . THR 99 28.095 5.192 7.897 1.000 34.676 . 99 THR AAA C . 1
ATOM 354 O O . THR AAA 1 99 O . THR 99 28.314 4.476 8.857 1.000 40.316 . 99 THR AAA O . 1
ATOM 355 N N . LEU AAA 1 100 N . LEU 100 26.891 5.664 7.615 1.000 31.646 . 100 LEU AAA N . 1
ATOM 356 C CA . LEU AAA 1 100 CA . LEU 100 25.796 5.380 8.517 1.000 35.844 . 100 LEU AAA CA . 1
ATOM 357 C CB . LEU AAA 1 100 CB . LEU 100 24.582 6.174 8.032 1.000 37.950 . 100 LEU AAA CB . 1
ATOM 358 C CG . LEU AAA 1 100 CG . LEU 100 23.256 5.942 8.764 1.000 44.081 . 100 LEU AAA CG . 1
ATOM 359 C CD1 . LEU AAA 1 100 CD1 . LEU 100 23.386 6.316 10.250 1.000 41.641 . 100 LEU AAA CD1 . 1
ATOM 360 C CD2 . LEU AAA 1 100 CD2 . LEU 100 22.121 6.742 8.098 1.000 37.192 . 100 LEU AAA CD2 . 1
ATOM 361 C C . LEU AAA 1 100 C . LEU 100 25.549 3.872 8.563 1.000 40.632 . 100 LEU AAA C . 1
ATOM 362 O O . LEU AAA 1 100 O . LEU 100 25.308 3.299 9.628 1.000 45.494 . 100 LEU AAA O . 1
ATOM 363 N N . ARG AAA 1 101 N . ARG 101 25.629 3.225 7.395 1.000 44.392 . 101 ARG AAA N . 1
ATOM 364 C CA . ARG AAA 1 101 CA . ARG 101 25.327 1.810 7.250 1.000 43.369 . 101 ARG AAA CA . 1
ATOM 365 C CB . ARG AAA 1 101 CB . ARG 101 25.227 1.487 5.756 1.000 44.992 . 101 ARG AAA CB . 1
ATOM 366 C CG . ARG AAA 1 101 CG . ARG 101 24.845 0.054 5.412 1.000 58.116 . 101 ARG AAA CG . 1
ATOM 367 C CD . ARG AAA 1 101 CD . ARG 101 25.256 -0.325 3.987 1.000 58.239 . 101 ARG AAA CD . 1
ATOM 368 N NE . ARG AAA 1 101 NE . ARG 101 24.810 0.780 3.141 1.000 47.516 . 101 ARG AAA NE . 1
ATOM 369 C CZ . ARG AAA 1 101 CZ . ARG 101 25.537 1.444 2.250 1.000 39.842 . 101 ARG AAA CZ . 1
ATOM 370 N NH1 . ARG AAA 1 101 NH1 . ARG 101 26.791 1.134 1.973 1.000 38.353 . 101 ARG AAA NH1 . 1
ATOM 371 N NH2 . ARG AAA 1 101 NH2 . ARG 101 24.959 2.418 1.593 1.000 48.860 . 101 ARG AAA NH2 . 1
ATOM 372 C C . ARG AAA 1 101 C . ARG 101 26.328 1.002 8.081 1.000 40.020 . 101 ARG AAA C . 1
ATOM 373 O O . ARG AAA 1 101 O . ARG 101 25.936 0.129 8.845 1.000 38.494 . 101 ARG AAA O . 1
ATOM 374 N N . GLU AAA 1 102 N . GLU 102 27.616 1.355 8.003 1.000 42.381 . 102 GLU AAA N . 1
ATOM 375 C CA . GLU AAA 1 102 CA . GLU 102 28.642 0.634 8.749 1.000 44.422 . 102 GLU AAA CA . 1
ATOM 376 C CB . GLU AAA 1 102 CB . GLU 102 30.051 0.955 8.272 1.000 42.108 . 102 GLU AAA CB . 1
ATOM 377 C CG . GLU AAA 1 102 CG . GLU 102 30.369 0.377 6.913 1.000 56.490 . 102 GLU AAA CG . 1
ATOM 378 C CD . GLU AAA 1 102 CD . GLU 102 31.763 0.709 6.407 1.000 73.645 . 102 GLU AAA CD . 1
ATOM 379 O OE1 . GLU AAA 1 102 OE1 . GLU 102 31.864 1.424 5.390 1.000 81.223 . 102 GLU AAA OE1 . 1
ATOM 380 O OE2 . GLU AAA 1 102 OE2 . GLU 102 32.751 0.244 7.031 1.000 101.014 . 102 GLU AAA OE2 . 1
ATOM 381 C C . GLU AAA 1 102 C . GLU 102 28.547 0.919 10.248 1.000 46.677 . 102 GLU AAA C . 1
ATOM 382 O O . GLU AAA 1 102 O . GLU 102 28.791 0.023 11.039 1.000 59.132 . 102 GLU AAA O . 1
ATOM 383 N N . LEU AAA 1 103 N . LEU 103 28.235 2.157 10.647 1.000 41.254 . 103 LEU AAA N . 1
ATOM 384 C CA . LEU AAA 1 103 CA . LEU 103 28.090 2.474 12.057 1.000 37.756 . 103 LEU AAA CA . 1
ATOM 385 C CB . LEU AAA 1 103 CB . LEU 103 27.759 3.957 12.221 1.000 37.685 . 103 LEU AAA CB . 1
ATOM 386 C CG . LEU AAA 1 103 CG . LEU 103 28.910 4.942 11.988 1.000 41.999 . 103 LEU AAA CG . 1
ATOM 387 C CD1 . LEU AAA 1 103 CD1 . LEU 103 28.442 6.360 12.259 1.000 43.841 . 103 LEU AAA CD1 . 1
ATOM 388 C CD2 . LEU AAA 1 103 CD2 . LEU 103 30.136 4.648 12.839 1.000 38.321 . 103 LEU AAA CD2 . 1
ATOM 389 C C . LEU AAA 1 103 C . LEU 103 26.993 1.607 12.681 1.000 41.864 . 103 LEU AAA C . 1
ATOM 390 O O . LEU AAA 1 103 O . LEU 103 27.186 1.016 13.747 1.000 40.966 . 103 LEU AAA O . 1
ATOM 391 N N . LYS AAA 1 104 N . LYS 104 25.845 1.516 11.998 1.000 41.198 . 104 LYS AAA N . 1
ATOM 392 C CA . LYS AAA 1 104 CA . LYS 104 24.735 0.726 12.507 1.000 42.696 . 104 LYS AAA CA . 1
ATOM 393 C CB . LYS AAA 1 104 CB . LYS 104 23.452 0.984 11.714 1.000 43.583 . 104 LYS AAA CB . 1
ATOM 394 C CG . LYS AAA 1 104 CG . LYS 104 22.733 2.283 12.041 1.000 46.223 . 104 LYS AAA CG . 1
ATOM 395 C CD . LYS AAA 1 104 CD . LYS 104 21.627 2.577 11.035 1.000 56.249 . 104 LYS AAA CD . 1
ATOM 396 C CE . LYS AAA 1 104 CE . LYS 104 20.557 3.507 11.560 1.000 58.524 . 104 LYS AAA CE . 1
ATOM 397 N NZ . LYS AAA 1 104 NZ . LYS 104 19.740 2.817 12.583 1.000 71.295 . 104 LYS AAA NZ . 1
ATOM 398 C C . LYS AAA 1 104 C . LYS 104 25.105 -0.756 12.573 1.000 46.047 . 104 LYS AAA C . 1
ATOM 399 O O . LYS AAA 1 104 O . LYS 104 24.767 -1.410 13.562 1.000 55.235 . 104 LYS AAA O . 1
ATOM 400 N N . ILE AAA 1 105 N . ILE 105 25.770 -1.277 11.523 1.000 42.193 . 105 ILE AAA N . 1
ATOM 401 C CA . ILE AAA 1 105 CA . ILE 105 26.167 -2.676 11.460 1.000 40.285 . 105 ILE AAA CA . 1
ATOM 402 C CB . ILE AAA 1 105 CB . ILE 105 26.730 -3.080 10.073 1.000 40.873 . 105 ILE AAA CB . 1
ATOM 403 C CG1 . ILE AAA 1 105 CG1 . ILE 105 25.639 -3.184 9.003 1.000 42.089 . 105 ILE AAA CG1 . 1
ATOM 404 C CG2 . ILE AAA 1 105 CG2 . ILE 105 27.483 -4.408 10.135 1.000 38.991 . 105 ILE AAA CG2 . 1
ATOM 405 C CD1 . ILE AAA 1 105 CD1 . ILE 105 26.169 -3.120 7.587 1.000 41.097 . 105 ILE AAA CD1 . 1
ATOM 406 C C . ILE AAA 1 105 C . ILE 105 27.117 -3.000 12.623 1.000 44.555 . 105 ILE AAA C . 1
ATOM 407 O O . ILE AAA 1 105 O . ILE 105 26.882 -3.947 13.362 1.000 45.859 . 105 ILE AAA O . 1
ATOM 408 N N . LEU AAA 1 106 N . LEU 106 28.190 -2.225 12.809 1.000 46.099 . 106 LEU AAA N . 1
ATOM 409 C CA . LEU AAA 1 106 CA . LEU 106 29.193 -2.556 13.816 1.000 45.964 . 106 LEU AAA CA . 1
ATOM 410 C CB . LEU AAA 1 106 CB . LEU 106 30.429 -1.661 13.658 1.000 40.616 . 106 LEU AAA CB . 1
ATOM 411 C CG . LEU AAA 1 106 CG . LEU 106 31.243 -1.933 12.401 1.000 40.370 . 106 LEU AAA CG . 1
ATOM 412 C CD1 . LEU AAA 1 106 CD1 . LEU 106 32.560 -1.209 12.470 1.000 38.447 . 106 LEU AAA CD1 . 1
ATOM 413 C CD2 . LEU AAA 1 106 CD2 . LEU 106 31.478 -3.422 12.221 1.000 38.267 . 106 LEU AAA CD2 . 1
ATOM 414 C C . LEU AAA 1 106 C . LEU 106 28.617 -2.421 15.224 1.000 51.073 . 106 LEU AAA C . 1
ATOM 415 O O . LEU AAA 1 106 O . LEU 106 29.029 -3.151 16.128 1.000 56.757 . 106 LEU AAA O . 1
ATOM 416 N N . LYS AAA 1 107 N . LYS 107 27.699 -1.459 15.408 1.000 44.517 . 107 LYS AAA N . 1
ATOM 417 C CA . LYS AAA 1 107 CA . LYS 107 27.071 -1.274 16.702 1.000 38.813 . 107 LYS AAA CA . 1
ATOM 418 C CB . LYS AAA 1 107 CB . LYS 107 26.305 0.047 16.761 1.000 35.005 . 107 LYS AAA CB . 1
ATOM 419 C CG . LYS AAA 1 107 CG . LYS 107 27.183 1.284 16.851 1.000 36.502 . 107 LYS AAA CG . 1
ATOM 420 C CD . LYS AAA 1 107 CD . LYS 107 26.398 2.596 16.811 1.000 36.999 . 107 LYS AAA CD . 1
ATOM 421 C CE . LYS AAA 1 107 CE . LYS 107 25.321 2.646 17.864 1.000 34.964 . 107 LYS AAA CE . 1
ATOM 422 N NZ . LYS AAA 1 107 NZ . LYS 107 24.542 3.894 17.769 1.000 40.062 . 107 LYS AAA NZ . 1
ATOM 423 C C . LYS AAA 1 107 C . LYS 107 26.117 -2.432 16.950 1.000 40.813 . 107 LYS AAA C . 1
ATOM 424 O O . LYS AAA 1 107 O . LYS 107 25.842 -2.764 18.088 1.000 51.748 . 107 LYS AAA O . 1
ATOM 425 N N . HIS AAA 1 108 N . HIS 108 25.600 -3.036 15.879 1.000 42.369 . 108 HIS AAA N . 1
ATOM 426 C CA . HIS AAA 1 108 CA . HIS 108 24.659 -4.140 16.012 1.000 41.988 . 108 HIS AAA CA . 1
ATOM 427 C CB . HIS AAA 1 108 CB . HIS 108 23.853 -4.368 14.723 1.000 39.046 . 108 HIS AAA CB . 1
ATOM 428 C CG . HIS AAA 1 108 CG . HIS 108 22.675 -5.270 14.914 1.000 39.848 . 108 HIS AAA CG . 1
ATOM 429 N ND1 . HIS AAA 1 108 ND1 . HIS 108 21.479 -4.839 15.468 1.000 41.843 . 108 HIS AAA ND1 . 1
ATOM 430 C CE1 . HIS AAA 1 108 CE1 . HIS 108 20.612 -5.835 15.494 1.000 37.242 . 108 HIS AAA CE1 . 1
ATOM 431 N NE2 . HIS AAA 1 108 NE2 . HIS 108 21.196 -6.892 14.967 1.000 37.668 . 108 HIS AAA NE2 . 1
ATOM 432 C CD2 . HIS AAA 1 108 CD2 . HIS 108 22.478 -6.567 14.605 1.000 40.799 . 108 HIS AAA CD2 . 1
ATOM 433 C C . HIS AAA 1 108 C . HIS 108 25.352 -5.423 16.471 1.000 38.596 . 108 HIS AAA C . 1
ATOM 434 O O . HIS AAA 1 108 O . HIS 108 24.754 -6.219 17.174 1.000 47.460 . 108 HIS AAA O . 1
ATOM 435 N N . PHE AAA 1 109 N . PHE 109 26.587 -5.655 16.043 1.000 34.725 . 109 PHE AAA N . 1
ATOM 436 C CA . PHE AAA 1 109 CA . PHE 109 27.212 -6.926 16.337 1.000 37.446 . 109 PHE AAA CA . 1
ATOM 437 C CB . PHE AAA 1 109 CB . PHE 109 28.072 -7.374 15.152 1.000 39.253 . 109 PHE AAA CB . 1
ATOM 438 C CG . PHE AAA 1 109 CG . PHE 109 27.337 -7.641 13.855 1.000 45.203 . 109 PHE AAA CG . 1
ATOM 439 C CD1 . PHE AAA 1 109 CD1 . PHE 109 26.027 -8.129 13.830 1.000 49.841 . 109 PHE AAA CD1 . 1
ATOM 440 C CE1 . PHE AAA 1 109 CE1 . PHE 109 25.363 -8.386 12.634 1.000 46.274 . 109 PHE AAA CE1 . 1
ATOM 441 C CZ . PHE AAA 1 109 CZ . PHE 109 26.013 -8.197 11.435 1.000 45.391 . 109 PHE AAA CZ . 1
ATOM 442 C CD2 . PHE AAA 1 109 CD2 . PHE 109 27.965 -7.439 12.633 1.000 45.064 . 109 PHE AAA CD2 . 1
ATOM 443 C CE2 . PHE AAA 1 109 CE2 . PHE 109 27.303 -7.710 11.439 1.000 47.915 . 109 PHE AAA CE2 . 1
ATOM 444 C C . PHE AAA 1 109 C . PHE 109 28.002 -6.796 17.640 1.000 42.127 . 109 PHE AAA C . 1
ATOM 445 O O . PHE AAA 1 109 O . PHE 109 28.562 -5.736 17.939 1.000 44.739 . 109 PHE AAA O . 1
ATOM 446 N N . LYS AAA 1 110 N . LYS 110 27.972 -7.858 18.456 1.000 36.067 . 110 LYS AAA N . 1
ATOM 447 C CA . LYS AAA 1 110 CA . LYS 110 28.931 -8.015 19.541 1.000 36.174 . 110 LYS AAA CA . 1
ATOM 448 C CB . LYS AAA 1 110 CB . LYS 110 28.391 -7.604 20.921 1.000 25.925 . 110 LYS AAA CB . 1
ATOM 453 C C . LYS AAA 1 110 C . LYS 110 29.518 -9.418 19.386 1.000 37.493 . 110 LYS AAA C . 1
ATOM 454 O O . LYS AAA 1 110 O . LYS 110 28.891 -10.402 19.763 1.000 41.746 . 110 LYS AAA O . 1
ATOM 455 N N . HIS AAA 1 111 N . HIS 111 30.681 -9.506 18.722 1.000 35.748 . 111 HIS AAA N . 1
ATOM 456 C CA . HIS AAA 1 111 CA . HIS 111 31.257 -10.804 18.405 1.000 36.732 . 111 HIS AAA CA . 1
ATOM 457 C CB . HIS AAA 1 111 CB . HIS 111 30.602 -11.379 17.149 1.000 34.022 . 111 HIS AAA CB . 1
ATOM 458 C CG . HIS AAA 1 111 CG . HIS 111 30.851 -12.830 16.978 1.000 32.465 . 111 HIS AAA CG . 1
ATOM 459 N ND1 . HIS AAA 1 111 ND1 . HIS 111 32.032 -13.310 16.443 1.000 33.938 . 111 HIS AAA ND1 . 1
ATOM 460 C CE1 . HIS AAA 1 111 CE1 . HIS 111 31.974 -14.630 16.399 1.000 41.216 . 111 HIS AAA CE1 . 1
ATOM 461 N NE2 . HIS AAA 1 111 NE2 . HIS 111 30.760 -15.023 16.902 1.000 41.043 . 111 HIS AAA NE2 . 1
ATOM 462 C CD2 . HIS AAA 1 111 CD2 . HIS 111 30.066 -13.895 17.251 1.000 34.040 . 111 HIS AAA CD2 . 1
ATOM 463 C C . HIS AAA 1 111 C . HIS 111 32.765 -10.684 18.246 1.000 35.538 . 111 HIS AAA C . 1
ATOM 464 O O . HIS AAA 1 111 O . HIS 111 33.263 -9.729 17.680 1.000 46.164 . 111 HIS AAA O . 1
ATOM 465 N N . ASP AAA 1 112 N . ASP 112 33.478 -11.678 18.735 1.000 39.525 . 112 ASP AAA N . 1
ATOM 466 C CA . ASP AAA 1 112 CA . ASP 112 34.929 -11.637 18.809 1.000 46.016 . 112 ASP AAA CA . 1
ATOM 467 C CB . ASP AAA 1 112 CB . ASP 112 35.472 -12.785 19.681 1.000 56.701 . 112 ASP AAA CB . 1
ATOM 468 C CG . ASP AAA 1 112 CG . ASP 112 34.984 -12.775 21.131 1.000 68.809 . 112 ASP AAA CG . 1
ATOM 469 O OD1 . ASP AAA 1 112 OD1 . ASP 112 34.926 -11.665 21.722 1.000 65.419 . 112 ASP AAA OD1 . 1
ATOM 470 O OD2 . ASP AAA 1 112 OD2 . ASP 112 34.658 -13.884 21.666 1.000 79.196 . 112 ASP AAA OD2 . 1
ATOM 471 C C . ASP AAA 1 112 C . ASP 112 35.564 -11.694 17.425 1.000 39.760 . 112 ASP AAA C . 1
ATOM 472 O O . ASP AAA 1 112 O . ASP 112 36.736 -11.364 17.297 1.000 36.786 . 112 ASP AAA O . 1
ATOM 473 N N . ASN AAA 1 113 N . ASN 113 34.816 -12.184 16.423 1.000 40.901 . 113 ASN AAA N . 1
ATOM 474 C CA . ASN AAA 1 113 CA . ASN 113 35.368 -12.407 15.096 1.000 36.291 . 113 ASN AAA CA . 1
ATOM 475 C CB . ASN AAA 1 113 CB . ASN 113 35.091 -13.811 14.593 1.000 31.009 . 113 ASN AAA CB . 1
ATOM 476 C CG . ASN AAA 1 113 CG . ASN 113 35.729 -14.845 15.482 1.000 36.034 . 113 ASN AAA CG . 1
ATOM 477 O OD1 . ASN AAA 1 113 OD1 . ASN 113 35.028 -15.630 16.099 1.000 35.488 . 113 ASN AAA OD1 . 1
ATOM 478 N ND2 . ASN AAA 1 113 ND2 . ASN 113 37.048 -14.853 15.581 1.000 37.002 . 113 ASN AAA ND2 . 1
ATOM 479 C C . ASN AAA 1 113 C . ASN 113 34.847 -11.345 14.136 1.000 41.882 . 113 ASN AAA C . 1
ATOM 480 O O . ASN AAA 1 113 O . ASN 113 34.957 -11.488 12.914 1.000 44.594 . 113 ASN AAA O . 1
ATOM 481 N N . ILE AAA 1 114 N . ILE 114 34.279 -10.277 14.711 1.000 41.160 . 114 ILE AAA N . 1
ATOM 482 C CA . ILE AAA 1 114 CA . ILE 114 33.802 -9.149 13.937 1.000 39.166 . 114 ILE AAA CA . 1
ATOM 483 C CB . ILE AAA 1 114 CB . ILE 114 32.265 -9.122 13.868 1.000 36.043 . 114 ILE AAA CB . 1
ATOM 484 C CG1 . ILE AAA 1 114 CG1 . ILE 114 31.735 -10.392 13.187 1.000 38.870 . 114 ILE AAA CG1 . 1
ATOM 485 C CG2 . ILE AAA 1 114 CG2 . ILE 114 31.833 -7.870 13.116 1.000 37.207 . 114 ILE AAA CG2 . 1
ATOM 486 C CD1 . ILE AAA 1 114 CD1 . ILE 114 30.232 -10.633 13.299 1.000 31.020 . 114 ILE AAA CD1 . 1
ATOM 487 C C . ILE AAA 1 114 C . ILE 114 34.371 -7.899 14.574 1.000 38.961 . 114 ILE AAA C . 1
ATOM 488 O O . ILE AAA 1 114 O . ILE 114 34.159 -7.713 15.772 1.000 47.897 . 114 ILE AAA O . 1
ATOM 489 N N . ILE AAA 1 115 N . ILE 115 35.080 -7.087 13.771 1.000 37.944 . 115 ILE AAA N . 1
ATOM 490 C CA . ILE AAA 1 115 CA . ILE 115 35.672 -5.827 14.217 1.000 42.691 . 115 ILE AAA CA . 1
ATOM 491 C CB . ILE AAA 1 115 CB . ILE 115 36.302 -5.054 13.027 1.000 46.091 . 115 ILE AAA CB . 1
ATOM 492 C CG1 . ILE AAA 1 115 CG1 . ILE 115 37.778 -4.734 13.242 1.000 48.109 . 115 ILE AAA CG1 . 1
ATOM 493 C CG2 . ILE AAA 1 115 CG2 . ILE 115 35.561 -3.783 12.707 1.000 47.956 . 115 ILE AAA CG2 . 1
ATOM 494 C CD1 . ILE AAA 1 115 CD1 . ILE 115 38.684 -5.811 12.734 1.000 53.647 . 115 ILE AAA CD1 . 1
ATOM 495 C C . ILE AAA 1 115 C . ILE 115 34.638 -4.997 14.989 1.000 38.884 . 115 ILE AAA C . 1
ATOM 496 O O . ILE AAA 1 115 O . ILE 115 33.486 -4.874 14.566 1.000 44.323 . 115 ILE AAA O . 1
ATOM 497 N N . ALA AAA 1 116 N . ALA 116 35.050 -4.417 16.124 1.000 38.241 . 116 ALA AAA N . 1
ATOM 498 C CA . ALA AAA 1 116 CA . ALA 116 34.111 -3.720 16.993 1.000 37.775 . 116 ALA AAA CA . 1
ATOM 499 C CB . ALA AAA 1 116 CB . ALA 116 34.053 -4.407 18.337 1.000 35.390 . 116 ALA AAA CB . 1
ATOM 500 C C . ALA AAA 1 116 C . ALA 116 34.497 -2.245 17.109 1.000 37.396 . 116 ALA AAA C . 1
ATOM 501 O O . ALA AAA 1 116 O . ALA 116 35.688 -1.925 17.098 1.000 37.316 . 116 ALA AAA O . 1
ATOM 502 N N . ILE AAA 1 117 N . ILE 117 33.489 -1.361 17.209 1.000 36.829 . 117 ILE AAA N . 1
ATOM 503 C CA . ILE AAA 1 117 CA . ILE 117 33.731 0.027 17.591 1.000 44.142 . 117 ILE AAA CA . 1
ATOM 504 C CB . ILE AAA 1 117 CB . ILE 117 32.556 0.945 17.169 1.000 46.800 . 117 ILE AAA CB . 1
ATOM 505 C CG1 . ILE AAA 1 117 CG1 . ILE 117 32.393 1.023 15.647 1.000 42.780 . 117 ILE AAA CG1 . 1
ATOM 506 C CG2 . ILE AAA 1 117 CG2 . ILE 117 32.640 2.341 17.818 1.000 41.682 . 117 ILE AAA CG2 . 1
ATOM 507 C CD1 . ILE AAA 1 117 CD1 . ILE 117 30.992 1.432 15.199 1.000 46.461 . 117 ILE AAA CD1 . 1
ATOM 508 C C . ILE AAA 1 117 C . ILE 117 33.959 0.096 19.108 1.000 46.949 . 117 ILE AAA C . 1
ATOM 509 O O . ILE AAA 1 117 O . ILE 117 33.108 -0.311 19.902 1.000 47.149 . 117 ILE AAA O . 1
ATOM 510 N N . LYS AAA 1 118 N . LYS 118 35.112 0.628 19.518 1.000 46.533 . 118 LYS AAA N . 1
ATOM 511 C CA . LYS AAA 1 118 CA . LYS 118 35.402 0.778 20.937 1.000 47.256 . 118 LYS AAA CA . 1
ATOM 512 C CB . LYS AAA 1 118 CB . LYS 118 36.829 0.285 21.227 1.000 49.495 . 118 LYS AAA CB . 1
ATOM 513 C CG . LYS AAA 1 118 CG . LYS 118 36.882 -1.218 21.443 1.000 58.937 . 118 LYS AAA CG . 1
ATOM 514 C CD . LYS AAA 1 118 CD . LYS 118 38.052 -2.008 20.933 1.000 64.463 . 118 LYS AAA CD . 1
ATOM 515 C CE . LYS AAA 1 118 CE . LYS 118 37.967 -3.344 21.666 1.000 74.456 . 118 LYS AAA CE . 1
ATOM 516 N NZ . LYS AAA 1 118 NZ . LYS 118 38.931 -3.542 22.789 1.000 95.020 . 118 LYS AAA NZ . 1
ATOM 517 C C . LYS AAA 1 118 C . LYS 118 34.990 2.174 21.409 1.000 49.181 . 118 LYS AAA C . 1
ATOM 518 O O . LYS AAA 1 118 O . LYS 118 34.559 2.349 22.544 1.000 47.242 . 118 LYS AAA O . 1
ATOM 519 N N . ASP AAA 1 119 N . ASP 119 35.090 3.166 20.520 1.000 55.310 . 119 ASP AAA N . 1
ATOM 520 C CA . ASP AAA 1 119 CA . ASP 119 34.660 4.517 20.834 1.000 57.385 . 119 ASP AAA CA . 1
ATOM 521 C CB . ASP AAA 1 119 CB . ASP 119 35.694 5.209 21.734 1.000 64.795 . 119 ASP AAA CB . 1
ATOM 522 C CG . ASP AAA 1 119 CG . ASP 119 35.179 6.405 22.532 1.000 63.270 . 119 ASP AAA CG . 1
ATOM 523 O OD1 . ASP AAA 1 119 OD1 . ASP 119 33.958 6.578 22.654 1.000 66.069 . 119 ASP AAA OD1 . 1
ATOM 524 O OD2 . ASP AAA 1 119 OD2 . ASP 119 36.009 7.181 22.993 1.000 69.964 . 119 ASP AAA OD2 . 1
ATOM 525 C C . ASP AAA 1 119 C . ASP 119 34.396 5.307 19.552 1.000 57.962 . 119 ASP AAA C . 1
ATOM 526 O O . ASP AAA 1 119 O . ASP 119 34.976 5.031 18.499 1.000 59.164 . 119 ASP AAA O . 1
ATOM 527 N N . ILE AAA 1 120 N . ILE 120 33.495 6.290 19.648 1.000 57.058 . 120 ILE AAA N . 1
ATOM 528 C CA . ILE AAA 1 120 CA . ILE 120 33.381 7.339 18.638 1.000 58.723 . 120 ILE AAA CA . 1
ATOM 529 C CB . ILE AAA 1 120 CB . ILE 120 32.043 7.236 17.858 1.000 55.209 . 120 ILE AAA CB . 1
ATOM 530 C CG1 . ILE AAA 1 120 CG1 . ILE 120 31.693 5.812 17.417 1.000 47.999 . 120 ILE AAA CG1 . 1
ATOM 531 C CG2 . ILE AAA 1 120 CG2 . ILE 120 32.006 8.179 16.667 1.000 55.297 . 120 ILE AAA CG2 . 1
ATOM 532 C CD1 . ILE AAA 1 120 CD1 . ILE 120 30.208 5.556 17.329 1.000 46.897 . 120 ILE AAA CD1 . 1
ATOM 533 C C . ILE AAA 1 120 C . ILE 120 33.539 8.681 19.359 1.000 62.524 . 120 ILE AAA C . 1
ATOM 534 O O . ILE AAA 1 120 O . ILE 120 32.848 8.918 20.345 1.000 68.628 . 120 ILE AAA O . 1
ATOM 535 N N . LEU AAA 1 121 N . LEU 121 34.465 9.535 18.897 1.000 64.062 . 121 LEU AAA N . 1
ATOM 536 C CA . LEU AAA 1 121 CA . LEU 121 34.789 10.788 19.573 1.000 66.206 . 121 LEU AAA CA . 1
ATOM 537 C CB . LEU AAA 1 121 CB . LEU 121 36.102 11.352 19.019 1.000 62.192 . 121 LEU AAA CB . 1
ATOM 538 C CG . LEU AAA 1 121 CG . LEU 121 37.303 10.401 19.070 1.000 61.547 . 121 LEU AAA CG . 1
ATOM 539 C CD1 . LEU AAA 1 121 CD1 . LEU 121 38.592 11.105 18.685 1.000 56.125 . 121 LEU AAA CD1 . 1
ATOM 540 C CD2 . LEU AAA 1 121 CD2 . LEU 121 37.448 9.736 20.429 1.000 57.588 . 121 LEU AAA CD2 . 1
ATOM 541 C C . LEU AAA 1 121 C . LEU 121 33.639 11.757 19.339 1.000 69.957 . 121 LEU AAA C . 1
ATOM 542 O O . LEU AAA 1 121 O . LEU 121 33.084 11.755 18.254 1.000 77.763 . 121 LEU AAA O . 1
ATOM 543 N N . ARG AAA 1 122 N . ARG 122 33.245 12.530 20.361 1.000 78.500 . 122 ARG AAA N . 1
ATOM 544 C CA . ARG AAA 1 122 CA . ARG 122 32.111 13.435 20.214 1.000 73.831 . 122 ARG AAA CA . 1
ATOM 545 C CB . ARG AAA 1 122 CB . ARG 122 31.488 13.794 21.568 1.000 76.607 . 122 ARG AAA CB . 1
ATOM 546 C CG . ARG AAA 1 122 CG . ARG 122 30.622 12.741 22.237 1.000 68.626 . 122 ARG AAA CG . 1
ATOM 547 C CD . ARG AAA 1 122 CD . ARG 122 30.622 13.264 23.654 1.000 80.634 . 122 ARG AAA CD . 1
ATOM 548 N NE . ARG AAA 1 122 NE . ARG 122 29.812 12.504 24.602 1.000 106.593 . 122 ARG AAA NE . 1
ATOM 549 C CZ . ARG AAA 1 122 CZ . ARG 122 30.271 11.616 25.486 1.000 101.118 . 122 ARG AAA CZ . 1
ATOM 550 N NH1 . ARG AAA 1 122 NH1 . ARG 122 29.433 11.005 26.308 1.000 101.364 . 122 ARG AAA NH1 . 1
ATOM 551 N NH2 . ARG AAA 1 122 NH2 . ARG 122 31.560 11.339 25.545 1.000 104.061 . 122 ARG AAA NH2 . 1
ATOM 552 C C . ARG AAA 1 122 C . ARG 122 32.629 14.734 19.610 1.000 76.247 . 122 ARG AAA C . 1
ATOM 553 O O . ARG AAA 1 122 O . ARG 122 33.752 15.131 19.922 1.000 76.546 . 122 ARG AAA O . 1
ATOM 554 N N . PRO AAA 1 123 N . PRO 123 31.836 15.448 18.766 1.000 91.574 . 123 PRO AAA N . 1
ATOM 555 C CA . PRO AAA 1 123 CA . PRO 123 32.239 16.784 18.319 1.000 93.939 . 123 PRO AAA CA . 1
ATOM 556 C CB . PRO AAA 1 123 CB . PRO 123 31.029 17.335 17.528 1.000 91.401 . 123 PRO AAA CB . 1
ATOM 557 C CG . PRO AAA 1 123 CG . PRO 123 29.992 16.193 17.415 1.000 82.972 . 123 PRO AAA CG . 1
ATOM 558 C CD . PRO AAA 1 123 CD . PRO 123 30.511 15.035 18.249 1.000 89.385 . 123 PRO AAA CD . 1
ATOM 559 C C . PRO AAA 1 123 C . PRO 123 32.509 17.628 19.573 1.000 108.392 . 123 PRO AAA C . 1
ATOM 560 O O . PRO AAA 1 123 O . PRO 123 31.674 17.671 20.481 1.000 107.854 . 123 PRO AAA O . 1
ATOM 561 N N . THR AAA 1 124 N . THR 124 33.696 18.260 19.651 1.000 120.930 . 124 THR AAA N . 1
ATOM 562 C CA . THR AAA 1 124 CA . THR 124 33.969 19.289 20.656 1.000 116.417 . 124 THR AAA CA . 1
ATOM 563 C CB . THR AAA 1 124 CB . THR 124 35.234 19.006 21.487 1.000 113.090 . 124 THR AAA CB . 1
ATOM 564 O OG1 . THR AAA 1 124 OG1 . THR 124 36.315 18.828 20.576 1.000 119.022 . 124 THR AAA OG1 . 1
ATOM 565 C CG2 . THR AAA 1 124 CG2 . THR 124 35.132 17.795 22.390 1.000 108.435 . 124 THR AAA CG2 . 1
ATOM 566 C C . THR AAA 1 124 C . THR 124 33.983 20.667 19.985 1.000 103.896 . 124 THR AAA C . 1
ATOM 567 O O . THR AAA 1 124 O . THR 124 34.471 21.639 20.552 1.000 103.350 . 124 THR AAA O . 1
ATOM 568 N N . VAL AAA 1 125 N . VAL 125 33.439 20.726 18.764 1.000 100.117 . 125 VAL AAA N . 1
ATOM 569 C CA . VAL AAA 1 125 CA . VAL 125 33.198 21.948 18.015 1.000 88.173 . 125 VAL AAA CA . 1
ATOM 570 C CB . VAL AAA 1 125 CB . VAL 125 33.912 21.930 16.643 1.000 93.369 . 125 VAL AAA CB . 1
ATOM 571 C CG1 . VAL AAA 1 125 CG1 . VAL 125 35.431 22.054 16.753 1.000 86.955 . 125 VAL AAA CG1 . 1
ATOM 572 C CG2 . VAL AAA 1 125 CG2 . VAL 125 33.470 20.782 15.727 1.000 81.122 . 125 VAL AAA CG2 . 1
ATOM 573 C C . VAL AAA 1 125 C . VAL 125 31.691 22.164 17.840 1.000 90.366 . 125 VAL AAA C . 1
ATOM 574 O O . VAL AAA 1 125 O . VAL 125 30.889 21.239 18.013 1.000 74.397 . 125 VAL AAA O . 1
ATOM 575 N N . PRO AAA 1 126 N . PRO 126 31.274 23.401 17.454 1.000 93.094 . 126 PRO AAA N . 1
ATOM 576 C CA . PRO AAA 1 126 CA . PRO 126 29.911 23.666 16.974 1.000 86.311 . 126 PRO AAA CA . 1
ATOM 577 C CB . PRO AAA 1 126 CB . PRO 126 29.963 25.120 16.463 1.000 86.255 . 126 PRO AAA CB . 1
ATOM 578 C CG . PRO AAA 1 126 CG . PRO 126 31.445 25.523 16.438 1.000 83.679 . 126 PRO AAA CG . 1
ATOM 579 C CD . PRO AAA 1 126 CD . PRO 126 32.121 24.610 17.439 1.000 87.023 . 126 PRO AAA CD . 1
ATOM 580 C C . PRO AAA 1 126 C . PRO 126 29.474 22.732 15.838 1.000 85.599 . 126 PRO AAA C . 1
ATOM 581 O O . PRO AAA 1 126 O . PRO 126 30.267 22.425 14.945 1.000 85.105 . 126 PRO AAA O . 1
ATOM 582 N N . TYR AAA 1 127 N . TYR 127 28.201 22.299 15.878 1.000 79.649 . 127 TYR AAA N . 1
ATOM 583 C CA . TYR AAA 1 127 CA . TYR 127 27.638 21.280 14.996 1.000 68.000 . 127 TYR AAA CA . 1
ATOM 584 C CB . TYR AAA 1 127 CB . TYR 127 26.130 21.094 15.210 1.000 59.895 . 127 TYR AAA CB . 1
ATOM 585 C CG . TYR AAA 1 127 CG . TYR 127 25.444 20.172 14.222 1.000 62.656 . 127 TYR AAA CG . 1
ATOM 586 C CD1 . TYR AAA 1 127 CD1 . TYR 127 25.013 20.623 12.980 1.000 64.218 . 127 TYR AAA CD1 . 1
ATOM 587 C CE1 . TYR AAA 1 127 CE1 . TYR 127 24.386 19.794 12.060 1.000 60.280 . 127 TYR AAA CE1 . 1
ATOM 588 C CZ . TYR AAA 1 127 CZ . TYR 127 24.184 18.466 12.366 1.000 55.222 . 127 TYR AAA CZ . 1
ATOM 589 O OH . TYR AAA 1 127 OH . TYR 127 23.529 17.668 11.463 1.000 62.286 . 127 TYR AAA OH . 1
ATOM 590 C CE2 . TYR AAA 1 127 CE2 . TYR 127 24.605 17.991 13.599 1.000 58.926 . 127 TYR AAA CE2 . 1
ATOM 591 C CD2 . TYR AAA 1 127 CD2 . TYR 127 25.223 18.836 14.511 1.000 57.545 . 127 TYR AAA CD2 . 1
ATOM 592 C C . TYR AAA 1 127 C . TYR 127 27.927 21.580 13.524 1.000 65.424 . 127 TYR AAA C . 1
ATOM 593 O O . TYR AAA 1 127 O . TYR 127 28.261 20.675 12.759 1.000 72.286 . 127 TYR AAA O . 1
ATOM 594 N N . GLY AAA 1 128 N . GLY 128 27.773 22.846 13.135 1.000 60.217 . 128 GLY AAA N . 1
ATOM 595 C CA . GLY AAA 1 128 CA . GLY 128 27.954 23.259 11.754 1.000 58.002 . 128 GLY AAA CA . 1
ATOM 596 C C . GLY AAA 1 128 C . GLY 128 29.391 23.080 11.273 1.000 60.354 . 128 GLY AAA C . 1
ATOM 597 O O . GLY AAA 1 128 O . GLY 128 29.630 23.085 10.068 1.000 64.746 . 128 GLY AAA O . 1
ATOM 598 N N . GLU AAA 1 129 N . GLU 129 30.345 22.926 12.201 1.000 62.913 . 129 GLU AAA N . 1
ATOM 599 C CA . GLU AAA 1 129 CA . GLU 129 31.738 22.776 11.803 1.000 73.533 . 129 GLU AAA CA . 1
ATOM 600 C CB . GLU AAA 1 129 CB . GLU 129 32.643 23.788 12.499 1.000 81.685 . 129 GLU AAA CB . 1
ATOM 601 C CG . GLU AAA 1 129 CG . GLU 129 32.778 25.109 11.762 1.000 95.780 . 129 GLU AAA CG . 1
ATOM 602 C CD . GLU AAA 1 129 CD . GLU 129 33.183 26.198 12.738 1.000 107.993 . 129 GLU AAA CD . 1
ATOM 603 O OE1 . GLU AAA 1 129 OE1 . GLU 129 34.217 26.027 13.403 1.000 117.045 . 129 GLU AAA OE1 . 1
ATOM 604 O OE2 . GLU AAA 1 129 OE2 . GLU 129 32.430 27.179 12.882 1.000 116.558 . 129 GLU AAA OE2 . 1
ATOM 605 C C . GLU AAA 1 129 C . GLU 129 32.250 21.365 12.084 1.000 78.688 . 129 GLU AAA C . 1
ATOM 606 O O . GLU AAA 1 129 O . GLU 129 33.426 21.094 11.877 1.000 92.338 . 129 GLU AAA O . 1
ATOM 607 N N . PHE AAA 1 130 N . PHE 130 31.374 20.468 12.544 1.000 77.047 . 130 PHE AAA N . 1
ATOM 608 C CA . PHE AAA 1 130 CA . PHE 130 31.698 19.049 12.606 1.000 66.352 . 130 PHE AAA CA . 1
ATOM 609 C CB . PHE AAA 1 130 CB . PHE 130 30.649 18.336 13.451 1.000 58.812 . 130 PHE AAA CB . 1
ATOM 610 C CG . PHE AAA 1 130 CG . PHE 130 30.924 16.881 13.687 1.000 61.809 . 130 PHE AAA CG . 1
ATOM 611 C CD1 . PHE AAA 1 130 CD1 . PHE 130 32.136 16.452 14.220 1.000 61.682 . 130 PHE AAA CD1 . 1
ATOM 612 C CE1 . PHE AAA 1 130 CE1 . PHE 130 32.373 15.103 14.433 1.000 60.111 . 130 PHE AAA CE1 . 1
ATOM 613 C CZ . PHE AAA 1 130 CZ . PHE 130 31.388 14.179 14.144 1.000 63.000 . 130 PHE AAA CZ . 1
ATOM 614 C CD2 . PHE AAA 1 130 CD2 . PHE 130 29.939 15.945 13.411 1.000 65.960 . 130 PHE AAA CD2 . 1
ATOM 615 C CE2 . PHE AAA 1 130 CE2 . PHE 130 30.174 14.595 13.634 1.000 66.679 . 130 PHE AAA CE2 . 1
ATOM 616 C C . PHE AAA 1 130 C . PHE 130 31.733 18.484 11.184 1.000 63.009 . 130 PHE AAA C . 1
ATOM 617 O O . PHE AAA 1 130 O . PHE 130 30.686 18.317 10.558 1.000 58.012 . 130 PHE AAA O . 1
ATOM 618 N N . LYS AAA 1 131 N . LYS 131 32.949 18.215 10.689 1.000 53.049 . 131 LYS AAA N . 1
ATOM 619 C CA . LYS AAA 1 131 CA . LYS 131 33.179 17.970 9.277 1.000 56.358 . 131 LYS AAA CA . 1
ATOM 620 C CB . LYS AAA 1 131 CB . LYS 131 34.088 19.048 8.663 1.000 43.765 . 131 LYS AAA CB . 1
ATOM 625 C C . LYS AAA 1 131 C . LYS 131 33.638 16.520 9.083 1.000 65.646 . 131 LYS AAA C . 1
ATOM 626 O O . LYS AAA 1 131 O . LYS 131 33.268 15.879 8.096 1.000 78.590 . 131 LYS AAA O . 1
ATOM 627 N N . SER AAA 1 132 N . SER 132 34.420 16.001 10.040 1.000 68.847 . 132 SER AAA N . 1
ATOM 628 C CA . SER AAA 1 132 CA . SER 132 35.032 14.678 9.956 1.000 67.027 . 132 SER AAA CA . 1
ATOM 629 C CB . SER AAA 1 132 CB . SER 132 36.502 14.784 9.633 1.000 69.402 . 132 SER AAA CB . 1
ATOM 630 O OG . SER AAA 1 132 OG . SER 132 37.152 15.715 10.483 1.000 87.238 . 132 SER AAA OG . 1
ATOM 631 C C . SER AAA 1 132 C . SER 132 34.800 13.853 11.230 1.000 71.492 . 132 SER AAA C . 1
ATOM 632 O O . SER AAA 1 132 O . SER 132 34.782 14.374 12.350 1.000 73.384 . 132 SER AAA O . 1
ATOM 633 N N . VAL AAA 1 133 N . VAL 133 34.674 12.533 11.044 1.000 61.496 . 133 VAL AAA N . 1
ATOM 634 C CA . VAL AAA 1 133 CA . VAL 133 34.282 11.626 12.107 1.000 49.648 . 133 VAL AAA CA . 1
ATOM 635 C CB . VAL AAA 1 133 CB . VAL 133 33.109 10.742 11.660 1.000 46.793 . 133 VAL AAA CB . 1
ATOM 636 C CG1 . VAL AAA 1 133 CG1 . VAL 133 32.827 9.621 12.643 1.000 40.353 . 133 VAL AAA CG1 . 1
ATOM 637 C CG2 . VAL AAA 1 133 CG2 . VAL 133 31.861 11.591 11.445 1.000 52.089 . 133 VAL AAA CG2 . 1
ATOM 638 C C . VAL AAA 1 133 C . VAL 133 35.481 10.784 12.504 1.000 52.173 . 133 VAL AAA C . 1
ATOM 639 O O . VAL AAA 1 133 O . VAL 133 36.249 10.346 11.650 1.000 55.034 . 133 VAL AAA O . 1
ATOM 640 N N . TYR AAA 1 134 N . TYR 134 35.606 10.564 13.816 1.000 53.792 . 134 TYR AAA N . 1
ATOM 641 C CA . TYR AAA 1 134 CA . TYR 134 36.695 9.796 14.386 1.000 53.514 . 134 TYR AAA CA . 1
ATOM 642 C CB . TYR AAA 1 134 CB . TYR 134 37.496 10.692 15.337 1.000 57.179 . 134 TYR AAA CB . 1
ATOM 643 C CG . TYR AAA 1 134 CG . TYR 134 38.351 11.762 14.683 1.000 72.089 . 134 TYR AAA CG . 1
ATOM 644 C CD1 . TYR AAA 1 134 CD1 . TYR 134 39.655 11.497 14.277 1.000 72.331 . 134 TYR AAA CD1 . 1
ATOM 645 C CE1 . TYR AAA 1 134 CE1 . TYR 134 40.450 12.472 13.687 1.000 82.864 . 134 TYR AAA CE1 . 1
ATOM 646 C CZ . TYR AAA 1 134 CZ . TYR 134 39.957 13.751 13.488 1.000 82.899 . 134 TYR AAA CZ . 1
ATOM 647 O OH . TYR AAA 1 134 OH . TYR 134 40.754 14.686 12.880 1.000 87.809 . 134 TYR AAA OH . 1
ATOM 648 C CE2 . TYR AAA 1 134 CE2 . TYR 134 38.657 14.038 13.873 1.000 74.360 . 134 TYR AAA CE2 . 1
ATOM 649 C CD2 . TYR AAA 1 134 CD2 . TYR 134 37.875 13.056 14.468 1.000 76.141 . 134 TYR AAA CD2 . 1
ATOM 650 C C . TYR AAA 1 134 C . TYR 134 36.114 8.556 15.067 1.000 54.712 . 134 TYR AAA C . 1
ATOM 651 O O . TYR AAA 1 134 O . TYR 134 35.380 8.698 16.036 1.000 57.335 . 134 TYR AAA O . 1
ATOM 652 N N . VAL AAA 1 135 N . VAL 135 36.443 7.355 14.545 1.000 55.729 . 135 VAL AAA N . 1
ATOM 653 C CA . VAL AAA 1 135 CA . VAL 135 35.990 6.069 15.060 1.000 49.571 . 135 VAL AAA CA . 1
ATOM 654 C CB . VAL AAA 1 135 CB . VAL 135 35.312 5.185 13.982 1.000 50.820 . 135 VAL AAA CB . 1
ATOM 655 C CG1 . VAL AAA 1 135 CG1 . VAL 135 34.637 3.941 14.578 1.000 47.032 . 135 VAL AAA CG1 . 1
ATOM 656 C CG2 . VAL AAA 1 135 CG2 . VAL 135 34.295 5.937 13.142 1.000 47.834 . 135 VAL AAA CG2 . 1
ATOM 657 C C . VAL AAA 1 135 C . VAL 135 37.194 5.347 15.664 1.000 52.948 . 135 VAL AAA C . 1
ATOM 658 O O . VAL AAA 1 135 O . VAL 135 38.239 5.253 15.023 1.000 54.061 . 135 VAL AAA O . 1
ATOM 659 N N . VAL AAA 1 136 N . VAL 136 37.024 4.837 16.894 1.000 50.011 . 136 VAL AAA N . 1
ATOM 660 C CA . VAL AAA 1 136 CA . VAL 136 38.046 4.059 17.583 1.000 50.916 . 136 VAL AAA CA . 1
ATOM 661 C CB . VAL AAA 1 136 CB . VAL 136 38.162 4.495 19.062 1.000 56.346 . 136 VAL AAA CB . 1
ATOM 662 C CG1 . VAL AAA 1 136 CG1 . VAL 136 39.065 3.577 19.886 1.000 45.597 . 136 VAL AAA CG1 . 1
ATOM 663 C CG2 . VAL AAA 1 136 CG2 . VAL 136 38.623 5.946 19.180 1.000 56.526 . 136 VAL AAA CG2 . 1
ATOM 664 C C . VAL AAA 1 136 C . VAL 136 37.698 2.578 17.470 1.000 45.169 . 136 VAL AAA C . 1
ATOM 665 O O . VAL AAA 1 136 O . VAL 136 36.596 2.177 17.835 1.000 46.964 . 136 VAL AAA O . 1
ATOM 666 N N . LEU AAA 1 137 N . LEU 137 38.647 1.776 16.982 1.000 42.744 . 137 LEU AAA N . 1
ATOM 667 C CA . LEU AAA 1 137 CA . LEU 137 38.399 0.374 16.676 1.000 51.193 . 137 LEU AAA CA . 1
ATOM 668 C CB . LEU AAA 1 137 CB . LEU 137 38.453 0.216 15.148 1.000 45.775 . 137 LEU AAA CB . 1
ATOM 669 C CG . LEU AAA 1 137 CG . LEU 137 37.422 0.993 14.317 1.000 43.979 . 137 LEU AAA CG . 1
ATOM 670 C CD1 . LEU AAA 1 137 CD1 . LEU 137 37.926 1.258 12.900 1.000 39.179 . 137 LEU AAA CD1 . 1
ATOM 671 C CD2 . LEU AAA 1 137 CD2 . LEU 137 36.083 0.265 14.263 1.000 42.755 . 137 LEU AAA CD2 . 1
ATOM 672 C C . LEU AAA 1 137 C . LEU 137 39.474 -0.502 17.332 1.000 64.370 . 137 LEU AAA C . 1
ATOM 673 O O . LEU AAA 1 137 O . LEU 137 40.574 -0.017 17.601 1.000 61.152 . 137 LEU AAA O . 1
ATOM 674 N N . ASP AAA 1 138 N . ASP 138 39.189 -1.807 17.492 1.000 59.023 . 138 ASP AAA N . 1
ATOM 675 C CA . ASP AAA 1 138 CA . ASP 138 40.206 -2.817 17.755 1.000 57.130 . 138 ASP AAA CA . 1
ATOM 676 C CB . ASP AAA 1 138 CB . ASP 138 39.725 -4.172 17.249 1.000 65.373 . 138 ASP AAA CB . 1
ATOM 677 C CG . ASP AAA 1 138 CG . ASP 138 38.515 -4.733 17.972 1.000 67.599 . 138 ASP AAA CG . 1
ATOM 678 O OD1 . ASP AAA 1 138 OD1 . ASP 138 38.585 -4.807 19.198 1.000 58.042 . 138 ASP AAA OD1 . 1
ATOM 679 O OD2 . ASP AAA 1 138 OD2 . ASP 138 37.523 -5.121 17.300 1.000 76.685 . 138 ASP AAA OD2 . 1
ATOM 680 C C . ASP AAA 1 138 C . ASP 138 41.454 -2.580 16.894 1.000 59.724 . 138 ASP AAA C . 1
ATOM 681 O O . ASP AAA 1 138 O . ASP 138 41.374 -2.414 15.674 1.000 72.561 . 138 ASP AAA O . 1
ATOM 682 N N . LEU AAA 1 139 N . LEU 139 42.626 -2.595 17.524 1.000 53.314 . 139 LEU AAA N . 1
ATOM 683 C CA . LEU AAA 1 139 CA . LEU 139 43.866 -2.470 16.776 1.000 51.787 . 139 LEU AAA CA . 1
ATOM 684 C CB . LEU AAA 1 139 CB . LEU 139 44.941 -1.870 17.696 1.000 47.187 . 139 LEU AAA CB . 1
ATOM 685 C CG . LEU AAA 1 139 CG . LEU 139 46.373 -1.857 17.147 1.000 47.255 . 139 LEU AAA CG . 1
ATOM 686 C CD1 . LEU AAA 1 139 CD1 . LEU 139 46.521 -1.003 15.894 1.000 43.224 . 139 LEU AAA CD1 . 1
ATOM 687 C CD2 . LEU AAA 1 139 CD2 . LEU 139 47.332 -1.383 18.218 1.000 57.806 . 139 LEU AAA CD2 . 1
ATOM 688 C C . LEU AAA 1 139 C . LEU 139 44.251 -3.864 16.288 1.000 56.357 . 139 LEU AAA C . 1
ATOM 689 O O . LEU AAA 1 139 O . LEU 139 44.315 -4.803 17.078 1.000 70.385 . 139 LEU AAA O . 1
ATOM 690 N N . MET AAA 1 140 N . MET 140 44.452 -4.011 14.978 1.000 54.282 . 140 MET AAA N . 1
ATOM 691 C CA . MET AAA 1 140 CA . MET 140 44.793 -5.297 14.396 1.000 45.696 . 140 MET AAA CA . 1
ATOM 692 C CB . MET AAA 1 140 CB . MET 140 43.703 -5.767 13.428 1.000 40.197 . 140 MET AAA CB . 1
ATOM 693 C CG . MET AAA 1 140 CG . MET 140 42.296 -5.709 13.994 1.000 37.803 . 140 MET AAA CG . 1
ATOM 694 S SD . MET AAA 1 140 SD . MET 140 42.027 -6.905 15.295 1.000 50.250 . 140 MET AAA SD . 1
ATOM 695 C CE . MET AAA 1 140 CE . MET 140 42.169 -8.504 14.486 1.000 36.230 . 140 MET AAA CE . 1
ATOM 696 C C . MET AAA 1 140 C . MET 140 46.074 -5.112 13.608 1.000 47.057 . 140 MET AAA C . 1
ATOM 697 O O . MET AAA 1 140 O . MET 140 46.063 -4.350 12.644 1.000 62.285 . 140 MET AAA O . 1
ATOM 698 N N . GLU AAA 1 141 N . GLU 141 47.124 -5.852 13.998 1.000 55.028 . 141 GLU AAA N . 1
ATOM 699 C CA . GLU AAA 1 141 CA . GLU 141 48.474 -5.758 13.444 1.000 65.381 . 141 GLU AAA CA . 1
ATOM 700 C CB . GLU AAA 1 141 CB . GLU 141 49.530 -6.468 14.317 1.000 77.573 . 141 GLU AAA CB . 1
ATOM 701 C CG . GLU AAA 1 141 CG . GLU 141 49.671 -7.990 14.139 1.000 80.024 . 141 GLU AAA CG . 1
ATOM 702 C CD . GLU AAA 1 141 CD . GLU 141 51.018 -8.633 14.533 1.000 81.967 . 141 GLU AAA CD . 1
ATOM 703 O OE1 . GLU AAA 1 141 OE1 . GLU 141 51.410 -8.661 15.736 1.000 73.688 . 141 GLU AAA OE1 . 1
ATOM 704 O OE2 . GLU AAA 1 141 OE2 . GLU 141 51.704 -9.126 13.635 1.000 87.803 . 141 GLU AAA OE2 . 1
ATOM 705 C C . GLU AAA 1 141 C . GLU 141 48.522 -6.094 11.942 1.000 65.143 . 141 GLU AAA C . 1
ATOM 706 O O . GLU AAA 1 141 O . GLU 141 49.121 -5.359 11.155 1.000 69.762 . 141 GLU AAA O . 1
ATOM 707 N N . SER AAA 1 142 N . SER 142 47.898 -7.197 11.519 1.000 61.198 . 142 SER AAA N . 1
ATOM 708 C CA . SER AAA 1 142 CA . SER 142 47.986 -7.625 10.125 1.000 52.266 . 142 SER AAA CA . 1
ATOM 709 C CB . SER AAA 1 142 CB . SER 142 49.027 -8.705 10.023 1.000 44.356 . 142 SER AAA CB . 1
ATOM 710 O OG . SER AAA 1 142 OG . SER 142 49.328 -9.016 8.690 1.000 44.680 . 142 SER AAA OG . 1
ATOM 711 C C . SER AAA 1 142 C . SER 142 46.610 -8.016 9.552 1.000 49.559 . 142 SER AAA C . 1
ATOM 712 O O . SER AAA 1 142 O . SER 142 45.579 -7.668 10.127 1.000 52.801 . 142 SER AAA O . 1
ATOM 713 N N . ASP AAA 1 143 N . ASP 143 46.597 -8.647 8.364 1.000 48.210 . 143 ASP AAA N . 1
ATOM 714 C CA . ASP AAA 1 143 CA . ASP 143 45.406 -9.193 7.716 1.000 47.014 . 143 ASP AAA CA . 1
ATOM 715 C CB . ASP AAA 1 143 CB . ASP 143 44.691 -8.171 6.825 1.000 45.635 . 143 ASP AAA CB . 1
ATOM 716 C CG . ASP AAA 1 143 CG . ASP 143 45.477 -7.727 5.595 1.000 55.823 . 143 ASP AAA CG . 1
ATOM 717 O OD1 . ASP AAA 1 143 OD1 . ASP 143 45.877 -8.592 4.786 1.000 58.152 . 143 ASP AAA OD1 . 1
ATOM 718 O OD2 . ASP AAA 1 143 OD2 . ASP 143 45.671 -6.509 5.431 1.000 61.659 . 143 ASP AAA OD2 . 1
ATOM 719 C C . ASP AAA 1 143 C . ASP 143 45.786 -10.454 6.931 1.000 50.564 . 143 ASP AAA C . 1
ATOM 720 O O . ASP AAA 1 143 O . ASP 143 46.964 -10.736 6.703 1.000 51.123 . 143 ASP AAA O . 1
ATOM 721 N N . LEU AAA 1 144 N . LEU 144 44.778 -11.194 6.458 1.000 48.734 . 144 LEU AAA N . 1
ATOM 722 C CA . LEU AAA 1 144 CA . LEU 144 45.017 -12.533 5.942 1.000 42.167 . 144 LEU AAA CA . 1
ATOM 723 C CB . LEU AAA 1 144 CB . LEU 144 43.678 -13.255 5.815 1.000 34.760 . 144 LEU AAA CB . 1
ATOM 724 C CG . LEU AAA 1 144 CG . LEU 144 43.822 -14.767 5.859 1.000 36.286 . 144 LEU AAA CG . 1
ATOM 725 C CD1 . LEU AAA 1 144 CD1 . LEU 144 44.592 -15.187 7.101 1.000 37.730 . 144 LEU AAA CD1 . 1
ATOM 726 C CD2 . LEU AAA 1 144 CD2 . LEU 144 42.455 -15.430 5.844 1.000 39.378 . 144 LEU AAA CD2 . 1
ATOM 727 C C . LEU AAA 1 144 C . LEU 144 45.804 -12.515 4.625 1.000 43.746 . 144 LEU AAA C . 1
ATOM 728 O O . LEU AAA 1 144 O . LEU 144 46.536 -13.453 4.297 1.000 40.137 . 144 LEU AAA O . 1
ATOM 729 N N . HIS AAA 1 145 N . HIS 145 45.677 -11.427 3.871 1.000 43.078 . 145 HIS AAA N . 1
ATOM 730 C CA . HIS AAA 1 145 CA . HIS 145 46.429 -11.311 2.638 1.000 47.447 . 145 HIS AAA CA . 1
ATOM 731 C CB . HIS AAA 1 145 CB . HIS 145 45.919 -10.101 1.846 1.000 50.676 . 145 HIS AAA CB . 1
ATOM 732 C CG . HIS AAA 1 145 CG . HIS 145 46.782 -9.821 0.663 1.000 57.903 . 145 HIS AAA CG . 1
ATOM 733 N ND1 . HIS AAA 1 145 ND1 . HIS 145 46.792 -10.642 -0.463 1.000 52.827 . 145 HIS AAA ND1 . 1
ATOM 734 C CE1 . HIS AAA 1 145 CE1 . HIS 145 47.681 -10.172 -1.310 1.000 57.364 . 145 HIS AAA CE1 . 1
ATOM 735 N NE2 . HIS AAA 1 145 NE2 . HIS 145 48.249 -9.082 -0.766 1.000 56.254 . 145 HIS AAA NE2 . 1
ATOM 736 C CD2 . HIS AAA 1 145 CD2 . HIS 145 47.710 -8.864 0.464 1.000 53.682 . 145 HIS AAA CD2 . 1
ATOM 737 C C . HIS AAA 1 145 C . HIS 145 47.937 -11.239 2.911 1.000 46.195 . 145 HIS AAA C . 1
ATOM 738 O O . HIS AAA 1 145 O . HIS 145 48.760 -11.975 2.348 1.000 40.126 . 145 HIS AAA O . 1
ATOM 739 N N . GLN AAA 1 146 N . GLN 146 48.292 -10.269 3.740 1.000 45.450 . 146 GLN AAA N . 1
ATOM 740 C CA . GLN AAA 1 146 CA . GLN 146 49.667 -10.077 4.138 1.000 45.894 . 146 GLN AAA CA . 1
ATOM 741 C CB . GLN AAA 1 146 CB . GLN 146 49.717 -8.928 5.136 1.000 45.920 . 146 GLN AAA CB . 1
ATOM 742 C CG . GLN AAA 1 146 CG . GLN 146 49.219 -7.631 4.525 1.000 58.964 . 146 GLN AAA CG . 1
ATOM 743 C CD . GLN AAA 1 146 CD . GLN 146 49.460 -6.442 5.427 1.000 67.459 . 146 GLN AAA CD . 1
ATOM 744 O OE1 . GLN AAA 1 146 OE1 . GLN 146 50.316 -5.604 5.163 1.000 87.165 . 146 GLN AAA OE1 . 1
ATOM 745 N NE2 . GLN AAA 1 146 NE2 . GLN 146 48.693 -6.337 6.495 1.000 60.802 . 146 GLN AAA NE2 . 1
ATOM 746 C C . GLN AAA 1 146 C . GLN 146 50.252 -11.375 4.699 1.000 47.865 . 146 GLN AAA C . 1
ATOM 747 O O . GLN AAA 1 146 O . GLN 146 51.455 -11.579 4.578 1.000 56.971 . 146 GLN AAA O . 1
ATOM 748 N N . ILE AAA 1 147 N . ILE 147 49.431 -12.228 5.336 1.000 43.533 . 147 ILE AAA N . 1
ATOM 749 C CA . ILE AAA 1 147 CA . ILE 147 49.957 -13.374 6.061 1.000 39.960 . 147 ILE AAA CA . 1
ATOM 750 C CB . ILE AAA 1 147 CB . ILE 147 49.046 -13.830 7.228 1.000 43.593 . 147 ILE AAA CB . 1
ATOM 751 C CG1 . ILE AAA 1 147 CG1 . ILE 147 49.092 -12.845 8.400 1.000 44.554 . 147 ILE AAA CG1 . 1
ATOM 752 C CG2 . ILE AAA 1 147 CG2 . ILE 147 49.379 -15.241 7.708 1.000 39.306 . 147 ILE AAA CG2 . 1
ATOM 753 C CD1 . ILE AAA 1 147 CD1 . ILE 147 47.973 -13.005 9.415 1.000 49.616 . 147 ILE AAA CD1 . 1
ATOM 754 C C . ILE AAA 1 147 C . ILE 147 50.167 -14.469 5.040 1.000 43.476 . 147 ILE AAA C . 1
ATOM 755 O O . ILE AAA 1 147 O . ILE 147 51.245 -15.083 5.023 1.000 50.099 . 147 ILE AAA O . 1
ATOM 756 N N . ILE AAA 1 148 N . ILE 148 49.146 -14.673 4.183 1.000 46.163 . 148 ILE AAA N . 1
ATOM 757 C CA . ILE AAA 1 148 CA . ILE 148 49.227 -15.717 3.158 1.000 50.034 . 148 ILE AAA CA . 1
ATOM 758 C CB . ILE AAA 1 148 CB . ILE 148 47.922 -15.862 2.355 1.000 46.475 . 148 ILE AAA CB . 1
ATOM 759 C CG1 . ILE AAA 1 148 CG1 . ILE 148 46.717 -16.181 3.239 1.000 44.140 . 148 ILE AAA CG1 . 1
ATOM 760 C CG2 . ILE AAA 1 148 CG2 . ILE 148 48.086 -16.891 1.245 1.000 51.008 . 148 ILE AAA CG2 . 1
ATOM 761 C CD1 . ILE AAA 1 148 CD1 . ILE 148 45.387 -16.056 2.513 1.000 41.069 . 148 ILE AAA CD1 . 1
ATOM 762 C C . ILE AAA 1 148 C . ILE 148 50.423 -15.448 2.230 1.000 52.691 . 148 ILE AAA C . 1
ATOM 763 O O . ILE AAA 1 148 O . ILE 148 51.218 -16.357 1.962 1.000 46.690 . 148 ILE AAA O . 1
ATOM 764 N N . HIS AAA 1 149 N . HIS 149 50.552 -14.184 1.784 1.000 50.479 . 149 HIS AAA N . 1
ATOM 765 C CA . HIS AAA 1 149 CA . HIS 149 51.548 -13.796 0.787 1.000 56.141 . 149 HIS AAA CA . 1
ATOM 766 C CB . HIS AAA 1 149 CB . HIS 149 50.927 -12.938 -0.344 1.000 43.905 . 149 HIS AAA CB . 1
ATOM 767 C CG . HIS AAA 1 149 CG . HIS 149 49.692 -13.551 -0.905 1.000 45.874 . 149 HIS AAA CG . 1
ATOM 768 N ND1 . HIS AAA 1 149 ND1 . HIS 149 49.751 -14.619 -1.771 1.000 43.701 . 149 HIS AAA ND1 . 1
ATOM 769 C CE1 . HIS AAA 1 149 CE1 . HIS 149 48.519 -15.004 -2.089 1.000 43.628 . 149 HIS AAA CE1 . 1
ATOM 770 N NE2 . HIS AAA 1 149 NE2 . HIS 149 47.645 -14.225 -1.421 1.000 45.056 . 149 HIS AAA NE2 . 1
ATOM 771 C CD2 . HIS AAA 1 149 CD2 . HIS 149 48.370 -13.316 -0.677 1.000 49.505 . 149 HIS AAA CD2 . 1
ATOM 772 C C . HIS AAA 1 149 C . HIS 149 52.753 -13.174 1.492 1.000 56.298 . 149 HIS AAA C . 1
ATOM 773 O O . HIS AAA 1 149 O . HIS 149 53.017 -11.971 1.369 1.000 58.442 . 149 HIS AAA O . 1
ATOM 774 N N . SER AAA 1 150 N . SER 150 53.462 -14.015 2.254 1.000 51.664 . 150 SER AAA N . 1
ATOM 775 C CA . SER AAA 1 150 CA . SER 150 54.602 -13.557 3.026 1.000 48.275 . 150 SER AAA CA . 1
ATOM 776 C CB . SER AAA 1 150 CB . SER 150 54.161 -12.808 4.245 1.000 46.267 . 150 SER AAA CB . 1
ATOM 777 O OG . SER AAA 1 150 OG . SER 150 53.573 -13.714 5.164 1.000 53.316 . 150 SER AAA OG . 1
ATOM 778 C C . SER AAA 1 150 C . SER 150 55.447 -14.754 3.428 1.000 48.715 . 150 SER AAA C . 1
ATOM 779 O O . SER AAA 1 150 O . SER 150 55.091 -15.897 3.152 1.000 52.271 . 150 SER AAA O . 1
ATOM 780 N N . SER AAA 1 151 N . SER 151 56.553 -14.466 4.115 1.000 51.496 . 151 SER AAA N . 1
ATOM 781 C CA . SER AAA 1 151 CA . SER 151 57.459 -15.524 4.514 1.000 54.389 . 151 SER AAA CA . 1
ATOM 782 C CB . SER AAA 1 151 CB . SER 151 58.887 -15.053 4.442 1.000 56.343 . 151 SER AAA CB . 1
ATOM 783 O OG . SER AAA 1 151 OG . SER 151 59.152 -14.378 3.219 1.000 55.144 . 151 SER AAA OG . 1
ATOM 784 C C . SER AAA 1 151 C . SER 151 57.070 -16.021 5.905 1.000 51.565 . 151 SER AAA C . 1
ATOM 785 O O . SER AAA 1 151 O . SER 151 57.751 -16.845 6.505 1.000 55.744 . 151 SER AAA O . 1
ATOM 786 N N . GLN AAA 1 152 N . GLN 152 55.940 -15.539 6.413 1.000 50.727 . 152 GLN AAA N . 1
ATOM 787 C CA . GLN AAA 1 152 CA . GLN 152 55.420 -16.048 7.669 1.000 52.221 . 152 GLN AAA CA . 1
ATOM 788 C CB . GLN AAA 1 152 CB . GLN 152 54.101 -15.385 8.043 1.000 53.864 . 152 GLN AAA CB . 1
ATOM 789 C CG . GLN AAA 1 152 CG . GLN 152 54.236 -13.938 8.433 1.000 67.403 . 152 GLN AAA CG . 1
ATOM 790 C CD . GLN AAA 1 152 CD . GLN 152 53.117 -13.532 9.347 1.000 68.803 . 152 GLN AAA CD . 1
ATOM 791 O OE1 . GLN AAA 1 152 OE1 . GLN 152 52.893 -12.342 9.539 1.000 88.514 . 152 GLN AAA OE1 . 1
ATOM 792 N NE2 . GLN AAA 1 152 NE2 . GLN 152 52.434 -14.514 9.925 1.000 69.358 . 152 GLN AAA NE2 . 1
ATOM 793 C C . GLN AAA 1 152 C . GLN 152 54.961 -17.489 7.512 1.000 53.099 . 152 GLN AAA C . 1
ATOM 794 O O . GLN AAA 1 152 O . GLN 152 54.541 -17.935 6.445 1.000 59.074 . 152 GLN AAA O . 1
ATOM 795 N N . PRO AAA 1 153 N . PRO 153 54.945 -18.234 8.627 1.000 49.084 . 153 PRO AAA N . 1
ATOM 796 C CA . PRO AAA 1 153 CA . PRO 153 54.353 -19.571 8.624 1.000 44.954 . 153 PRO AAA CA . 1
ATOM 797 C CB . PRO AAA 1 153 CB . PRO 153 54.668 -20.069 10.044 1.000 41.450 . 153 PRO AAA CB . 1
ATOM 798 C CG . PRO AAA 1 153 CG . PRO 153 55.799 -19.178 10.534 1.000 41.968 . 153 PRO AAA CG . 1
ATOM 799 C CD . PRO AAA 1 153 CD . PRO 153 55.547 -17.828 9.908 1.000 44.942 . 153 PRO AAA CD . 1
ATOM 800 C C . PRO AAA 1 153 C . PRO 153 52.848 -19.556 8.336 1.000 48.721 . 153 PRO AAA C . 1
ATOM 801 O O . PRO AAA 1 153 O . PRO 153 52.136 -18.622 8.711 1.000 50.644 . 153 PRO AAA O . 1
ATOM 802 N N . LEU AAA 1 154 N . LEU 154 52.384 -20.612 7.655 1.000 50.367 . 154 LEU AAA N . 1
ATOM 803 C CA . LEU AAA 1 154 CA . LEU 154 50.972 -20.921 7.491 1.000 48.487 . 154 LEU AAA CA . 1
ATOM 804 C CB . LEU AAA 1 154 CB . LEU 154 50.416 -20.142 6.289 1.000 46.806 . 154 LEU AAA CB . 1
ATOM 805 C CG . LEU AAA 1 154 CG . LEU 154 48.892 -19.991 6.220 1.000 47.216 . 154 LEU AAA CG . 1
ATOM 806 C CD1 . LEU AAA 1 154 CD1 . LEU 154 48.425 -18.950 7.215 1.000 50.054 . 154 LEU AAA CD1 . 1
ATOM 807 C CD2 . LEU AAA 1 154 CD2 . LEU 154 48.437 -19.570 4.833 1.000 48.451 . 154 LEU AAA CD2 . 1
ATOM 808 C C . LEU AAA 1 154 C . LEU 154 50.846 -22.414 7.213 1.000 51.611 . 154 LEU AAA C . 1
ATOM 809 O O . LEU AAA 1 154 O . LEU 154 50.762 -22.787 6.058 1.000 64.160 . 154 LEU AAA O . 1
ATOM 810 N N . THR AAA 1 155 N . THR 155 50.827 -23.253 8.257 1.000 51.734 . 155 THR AAA N . 1
ATOM 811 C CA . THR AAA 1 155 CA . THR 155 50.663 -24.697 8.148 1.000 47.228 . 155 THR AAA CA . 1
ATOM 812 C CB . THR AAA 1 155 CB . THR 155 51.193 -25.404 9.408 1.000 47.919 . 155 THR AAA CB . 1
ATOM 813 O OG1 . THR AAA 1 155 OG1 . THR 155 50.319 -25.135 10.500 1.000 44.156 . 155 THR AAA OG1 . 1
ATOM 814 C CG2 . THR AAA 1 155 CG2 . THR 155 52.553 -24.911 9.835 1.000 42.107 . 155 THR AAA CG2 . 1
ATOM 815 C C . THR AAA 1 155 C . THR 155 49.175 -25.012 8.070 1.000 47.662 . 155 THR AAA C . 1
ATOM 816 O O . THR AAA 1 155 O . THR 155 48.362 -24.097 8.134 1.000 53.158 . 155 THR AAA O . 1
ATOM 817 N N . LEU AAA 1 156 N . LEU 156 48.829 -26.305 8.013 1.000 46.718 . 156 LEU AAA N . 1
ATOM 818 C CA . LEU AAA 1 156 CA . LEU 156 47.436 -26.726 7.941 1.000 49.070 . 156 LEU AAA CA . 1
ATOM 819 C CB . LEU AAA 1 156 CB . LEU 156 47.337 -28.249 7.796 1.000 46.300 . 156 LEU AAA CB . 1
ATOM 820 C CG . LEU AAA 1 156 CG . LEU 156 45.909 -28.798 7.767 1.000 50.006 . 156 LEU AAA CG . 1
ATOM 821 C CD1 . LEU AAA 1 156 CD1 . LEU 156 45.196 -28.468 6.453 1.000 49.756 . 156 LEU AAA CD1 . 1
ATOM 822 C CD2 . LEU AAA 1 156 CD2 . LEU 156 45.884 -30.299 8.011 1.000 51.136 . 156 LEU AAA CD2 . 1
ATOM 823 C C . LEU AAA 1 156 C . LEU 156 46.701 -26.273 9.196 1.000 52.852 . 156 LEU AAA C . 1
ATOM 824 O O . LEU AAA 1 156 O . LEU 156 45.485 -26.068 9.170 1.000 59.600 . 156 LEU AAA O . 1
ATOM 825 N N . GLU AAA 1 157 N . GLU 157 47.455 -26.123 10.291 1.000 51.592 . 157 GLU AAA N . 1
ATOM 826 C CA . GLU AAA 1 157 CA . GLU 157 46.838 -25.804 11.562 1.000 53.073 . 157 GLU AAA CA . 1
ATOM 827 C CB . GLU AAA 1 157 CB . GLU 157 47.729 -26.185 12.739 1.000 56.926 . 157 GLU AAA CB . 1
ATOM 828 C CG . GLU AAA 1 157 CG . GLU 157 47.804 -27.681 12.961 1.000 58.840 . 157 GLU AAA CG . 1
ATOM 829 C CD . GLU AAA 1 157 CD . GLU 157 46.471 -28.400 13.061 1.000 65.791 . 157 GLU AAA CD . 1
ATOM 830 O OE1 . GLU AAA 1 157 OE1 . GLU 157 45.530 -27.860 13.744 1.000 63.183 . 157 GLU AAA OE1 . 1
ATOM 831 O OE2 . GLU AAA 1 157 OE2 . GLU 157 46.382 -29.503 12.443 1.000 56.655 . 157 GLU AAA OE2 . 1
ATOM 832 C C . GLU AAA 1 157 C . GLU 157 46.420 -24.344 11.573 1.000 56.872 . 157 GLU AAA C . 1
ATOM 833 O O . GLU AAA 1 157 O . GLU 157 45.374 -24.024 12.141 1.000 63.744 . 157 GLU AAA O . 1
ATOM 834 N N . HIS AAA 1 158 N . HIS 158 47.238 -23.488 10.944 1.000 53.329 . 158 HIS AAA N . 1
ATOM 835 C CA . HIS AAA 1 158 CA . HIS 158 46.883 -22.088 10.754 1.000 50.854 . 158 HIS AAA CA . 1
ATOM 836 C CB . HIS AAA 1 158 CB . HIS 158 48.009 -21.333 10.056 1.000 49.325 . 158 HIS AAA CB . 1
ATOM 837 C CG . HIS AAA 1 158 CG . HIS 158 49.265 -21.221 10.848 1.000 50.466 . 158 HIS AAA CG . 1
ATOM 838 N ND1 . HIS AAA 1 158 ND1 . HIS 158 50.108 -22.295 11.029 1.000 56.095 . 158 HIS AAA ND1 . 1
ATOM 839 C CE1 . HIS AAA 1 158 CE1 . HIS 158 51.173 -21.902 11.696 1.000 54.018 . 158 HIS AAA CE1 . 1
ATOM 840 N NE2 . HIS AAA 1 158 NE2 . HIS 158 51.048 -20.594 11.944 1.000 51.537 . 158 HIS AAA NE2 . 1
ATOM 841 C CD2 . HIS AAA 1 158 CD2 . HIS 158 49.862 -20.160 11.432 1.000 45.204 . 158 HIS AAA CD2 . 1
ATOM 842 C C . HIS AAA 1 158 C . HIS 158 45.607 -21.980 9.920 1.000 52.636 . 158 HIS AAA C . 1
ATOM 843 O O . HIS AAA 1 158 O . HIS 158 44.665 -21.272 10.287 1.000 52.799 . 158 HIS AAA O . 1
ATOM 844 N N . VAL AAA 1 159 N . VAL 159 45.594 -22.710 8.802 1.000 46.742 . 159 VAL AAA N . 1
ATOM 845 C CA . VAL AAA 1 159 CA . VAL 159 44.476 -22.714 7.880 1.000 47.144 . 159 VAL AAA CA . 1
ATOM 846 C CB . VAL AAA 1 159 CB . VAL 159 44.752 -23.648 6.683 1.000 46.378 . 159 VAL AAA CB . 1
ATOM 847 C CG1 . VAL AAA 1 159 CG1 . VAL 159 43.545 -23.794 5.795 1.000 48.917 . 159 VAL AAA CG1 . 1
ATOM 848 C CG2 . VAL AAA 1 159 CG2 . VAL 159 45.918 -23.172 5.839 1.000 45.797 . 159 VAL AAA CG2 . 1
ATOM 849 C C . VAL AAA 1 159 C . VAL 159 43.217 -23.098 8.654 1.000 46.363 . 159 VAL AAA C . 1
ATOM 850 O O . VAL AAA 1 159 O . VAL 159 42.231 -22.369 8.627 1.000 50.637 . 159 VAL AAA O . 1
ATOM 851 N N . ARG AAA 1 160 N . ARG 160 43.297 -24.208 9.393 1.000 47.657 . 160 ARG AAA N . 1
ATOM 852 C CA . ARG AAA 1 160 CA . ARG 160 42.184 -24.734 10.165 1.000 47.675 . 160 ARG AAA CA . 1
ATOM 853 C CB . ARG AAA 1 160 CB . ARG 160 42.607 -26.030 10.864 1.000 42.668 . 160 ARG AAA CB . 1
ATOM 854 C CG . ARG AAA 1 160 CG . ARG 160 41.413 -26.774 11.458 1.000 44.355 . 160 ARG AAA CG . 1
ATOM 855 C CD . ARG AAA 1 160 CD . ARG 160 41.665 -27.909 12.443 1.000 49.745 . 160 ARG AAA CD . 1
ATOM 856 N NE . ARG AAA 1 160 NE . ARG 160 42.861 -28.667 12.120 1.000 48.068 . 160 ARG AAA NE . 1
ATOM 857 C CZ . ARG AAA 1 160 CZ . ARG 160 42.877 -29.690 11.295 1.000 47.850 . 160 ARG AAA CZ . 1
ATOM 858 N NH1 . ARG AAA 1 160 NH1 . ARG 160 41.746 -30.086 10.726 1.000 46.896 . 160 ARG AAA NH1 . 1
ATOM 859 N NH2 . ARG AAA 1 160 NH2 . ARG 160 44.025 -30.295 11.034 1.000 47.268 . 160 ARG AAA NH2 . 1
ATOM 860 C C . ARG AAA 1 160 C . ARG 160 41.639 -23.694 11.156 1.000 46.924 . 160 ARG AAA C . 1
ATOM 861 O O . ARG AAA 1 160 O . ARG 160 40.429 -23.519 11.327 1.000 46.393 . 160 ARG AAA O . 1
ATOM 862 N N . TYR AAA 1 161 N . TYR 161 42.539 -22.999 11.846 1.000 45.403 . 161 TYR AAA N . 1
ATOM 863 C CA . TYR AAA 1 161 CA . TYR 161 42.097 -22.116 12.906 1.000 42.807 . 161 TYR AAA CA . 1
ATOM 864 C CB . TYR AAA 1 161 CB . TYR 161 43.281 -21.839 13.827 1.000 42.693 . 161 TYR AAA CB . 1
ATOM 865 C CG . TYR AAA 1 161 CG . TYR 161 42.916 -21.033 15.040 1.000 42.510 . 161 TYR AAA CG . 1
ATOM 866 C CD1 . TYR AAA 1 161 CD1 . TYR 161 41.797 -21.360 15.798 1.000 41.749 . 161 TYR AAA CD1 . 1
ATOM 867 C CE1 . TYR AAA 1 161 CE1 . TYR 161 41.452 -20.616 16.913 1.000 41.531 . 161 TYR AAA CE1 . 1
ATOM 868 C CZ . TYR AAA 1 161 CZ . TYR 161 42.242 -19.537 17.277 1.000 43.689 . 161 TYR AAA CZ . 1
ATOM 869 O OH . TYR AAA 1 161 OH . TYR 161 41.917 -18.806 18.374 1.000 45.944 . 161 TYR AAA OH . 1
ATOM 870 C CE2 . TYR AAA 1 161 CE2 . TYR 161 43.351 -19.185 16.526 1.000 40.306 . 161 TYR AAA CE2 . 1
ATOM 871 C CD2 . TYR AAA 1 161 CD2 . TYR 161 43.685 -19.945 15.419 1.000 38.688 . 161 TYR AAA CD2 . 1
ATOM 872 C C . TYR AAA 1 161 C . TYR 161 41.520 -20.828 12.316 1.000 43.880 . 161 TYR AAA C . 1
ATOM 873 O O . TYR AAA 1 161 O . TYR 161 40.518 -20.319 12.828 1.000 37.588 . 161 TYR AAA O . 1
ATOM 874 N N . PHE AAA 1 162 N . PHE 162 42.174 -20.300 11.258 1.000 43.040 . 162 PHE AAA N . 1
ATOM 875 C CA . PHE AAA 1 162 CA . PHE 162 41.711 -19.082 10.591 1.000 41.973 . 162 PHE AAA CA . 1
ATOM 876 C CB . PHE AAA 1 162 CB . PHE 162 42.678 -18.561 9.520 1.000 37.098 . 162 PHE AAA CB . 1
ATOM 877 C CG . PHE AAA 1 162 CG . PHE 162 43.919 -17.907 10.071 1.000 36.004 . 162 PHE AAA CG . 1
ATOM 878 C CD1 . PHE AAA 1 162 CD1 . PHE 162 43.840 -17.012 11.124 1.000 35.386 . 162 PHE AAA CD1 . 1
ATOM 879 C CE1 . PHE AAA 1 162 CE1 . PHE 162 44.995 -16.427 11.645 1.000 38.517 . 162 PHE AAA CE1 . 1
ATOM 880 C CZ . PHE AAA 1 162 CZ . PHE 162 46.240 -16.734 11.135 1.000 37.479 . 162 PHE AAA CZ . 1
ATOM 881 C CD2 . PHE AAA 1 162 CD2 . PHE 162 45.179 -18.193 9.555 1.000 38.486 . 162 PHE AAA CD2 . 1
ATOM 882 C CE2 . PHE AAA 1 162 CE2 . PHE 162 46.331 -17.618 10.085 1.000 37.409 . 162 PHE AAA CE2 . 1
ATOM 883 C C . PHE AAA 1 162 C . PHE 162 40.344 -19.310 9.961 1.000 40.590 . 162 PHE AAA C . 1
ATOM 884 O O . PHE AAA 1 162 O . PHE 162 39.466 -18.456 10.084 1.000 41.175 . 162 PHE AAA O . 1
ATOM 885 N N . LEU AAA 1 163 N . LEU 163 40.164 -20.475 9.321 1.000 37.372 . 163 LEU AAA N . 1
ATOM 886 C CA . LEU AAA 1 163 CA . LEU 163 38.887 -20.802 8.712 1.000 39.687 . 163 LEU AAA CA . 1
ATOM 887 C CB . LEU AAA 1 163 CB . LEU 163 38.979 -22.107 7.921 1.000 41.280 . 163 LEU AAA CB . 1
ATOM 888 C CG . LEU AAA 1 163 CG . LEU 163 37.735 -22.484 7.117 1.000 43.336 . 163 LEU AAA CG . 1
ATOM 889 C CD1 . LEU AAA 1 163 CD1 . LEU 163 37.513 -21.491 5.967 1.000 38.977 . 163 LEU AAA CD1 . 1
ATOM 890 C CD2 . LEU AAA 1 163 CD2 . LEU 163 37.888 -23.923 6.596 1.000 40.506 . 163 LEU AAA CD2 . 1
ATOM 891 C C . LEU AAA 1 163 C . LEU 163 37.830 -20.932 9.795 1.000 39.116 . 163 LEU AAA C . 1
ATOM 892 O O . LEU AAA 1 163 O . LEU 163 36.695 -20.496 9.602 1.000 46.838 . 163 LEU AAA O . 1
ATOM 893 N N . TYR AAA 1 164 N . TYR 164 38.206 -21.574 10.903 1.000 37.192 . 164 TYR AAA N . 1
ATOM 894 C CA . TYR AAA 1 164 CA . TYR 164 37.276 -21.754 12.004 1.000 38.493 . 164 TYR AAA CA . 1
ATOM 895 C CB . TYR AAA 1 164 CB . TYR 164 37.931 -22.508 13.165 1.000 40.084 . 164 TYR AAA CB . 1
ATOM 896 C CG . TYR AAA 1 164 CG . TYR 164 37.003 -22.514 14.346 1.000 39.095 . 164 TYR AAA CG . 1
ATOM 897 C CD1 . TYR AAA 1 164 CD1 . TYR 164 35.864 -23.295 14.306 1.000 41.305 . 164 TYR AAA CD1 . 1
ATOM 898 C CE1 . TYR AAA 1 164 CE1 . TYR 164 34.941 -23.284 15.333 1.000 40.205 . 164 TYR AAA CE1 . 1
ATOM 899 C CZ . TYR AAA 1 164 CZ . TYR 164 35.134 -22.427 16.398 1.000 37.652 . 164 TYR AAA CZ . 1
ATOM 900 O OH . TYR AAA 1 164 OH . TYR 164 34.189 -22.421 17.375 1.000 44.955 . 164 TYR AAA OH . 1
ATOM 901 C CE2 . TYR AAA 1 164 CE2 . TYR 164 36.247 -21.609 16.448 1.000 34.065 . 164 TYR AAA CE2 . 1
ATOM 902 C CD2 . TYR AAA 1 164 CD2 . TYR 164 37.169 -21.651 15.418 1.000 36.835 . 164 TYR AAA CD2 . 1
ATOM 903 C C . TYR AAA 1 164 C . TYR 164 36.706 -20.404 12.463 1.000 39.600 . 164 TYR AAA C . 1
ATOM 904 O O . TYR AAA 1 164 O . TYR 164 35.489 -20.247 12.623 1.000 40.756 . 164 TYR AAA O . 1
ATOM 905 N N . GLN AAA 1 165 N . GLN 165 37.597 -19.430 12.688 1.000 32.445 . 165 GLN AAA N . 1
ATOM 906 C CA . GLN AAA 1 165 CA . GLN 165 37.162 -18.139 13.177 1.000 34.453 . 165 GLN AAA CA . 1
ATOM 907 C CB . GLN AAA 1 165 CB . GLN 165 38.360 -17.298 13.602 1.000 35.360 . 165 GLN AAA CB . 1
ATOM 908 C CG . GLN AAA 1 165 CG . GLN 165 39.136 -17.860 14.783 1.000 37.441 . 165 GLN AAA CG . 1
ATOM 909 C CD . GLN AAA 1 165 CD . GLN 165 40.318 -16.959 15.063 1.000 38.538 . 165 GLN AAA CD . 1
ATOM 910 O OE1 . GLN AAA 1 165 OE1 . GLN 165 40.160 -15.828 15.538 1.000 41.433 . 165 GLN AAA OE1 . 1
ATOM 911 N NE2 . GLN AAA 1 165 NE2 . GLN 165 41.511 -17.440 14.735 1.000 31.672 . 165 GLN AAA NE2 . 1
ATOM 912 C C . GLN AAA 1 165 C . GLN 165 36.339 -17.391 12.128 1.000 34.488 . 165 GLN AAA C . 1
ATOM 913 O O . GLN AAA 1 165 O . GLN 165 35.363 -16.723 12.460 1.000 40.629 . 165 GLN AAA O . 1
ATOM 914 N N . LEU AAA 1 166 N . LEU 166 36.763 -17.439 10.868 1.000 33.719 . 166 LEU AAA N . 1
ATOM 915 C CA . LEU AAA 1 166 CA . LEU 166 36.000 -16.808 9.812 1.000 32.552 . 166 LEU AAA CA . 1
ATOM 916 C CB . LEU AAA 1 166 CB . LEU 166 36.688 -17.189 8.504 1.000 33.151 . 166 LEU AAA CB . 1
ATOM 917 C CG . LEU AAA 1 166 CG . LEU 166 36.005 -16.742 7.218 1.000 28.727 . 166 LEU AAA CG . 1
ATOM 918 C CD1 . LEU AAA 1 166 CD1 . LEU 166 35.562 -15.283 7.318 1.000 30.811 . 166 LEU AAA CD1 . 1
ATOM 919 C CD2 . LEU AAA 1 166 CD2 . LEU 166 36.969 -16.922 6.067 1.000 27.160 . 166 LEU AAA CD2 . 1
ATOM 920 C C . LEU AAA 1 166 C . LEU 166 34.557 -17.315 9.848 1.000 34.108 . 166 LEU AAA C . 1
ATOM 921 O O . LEU AAA 1 166 O . LEU 166 33.615 -16.518 9.913 1.000 35.151 . 166 LEU AAA O . 1
ATOM 922 N N . LEU AAA 1 167 N . LEU 167 34.396 -18.649 9.807 1.000 32.755 . 167 LEU AAA N . 1
ATOM 923 C CA . LEU AAA 1 167 CA . LEU 167 33.082 -19.278 9.775 1.000 34.542 . 167 LEU AAA CA . 1
ATOM 924 C CB . LEU AAA 1 167 CB . LEU 167 33.270 -20.779 9.608 1.000 32.637 . 167 LEU AAA CB . 1
ATOM 925 C CG . LEU AAA 1 167 CG . LEU 167 33.605 -21.188 8.180 1.000 34.845 . 167 LEU AAA CG . 1
ATOM 926 C CD1 . LEU AAA 1 167 CD1 . LEU 167 34.072 -22.631 8.127 1.000 31.896 . 167 LEU AAA CD1 . 1
ATOM 927 C CD2 . LEU AAA 1 167 CD2 . LEU 167 32.412 -20.944 7.270 1.000 31.148 . 167 LEU AAA CD2 . 1
ATOM 928 C C . LEU AAA 1 167 C . LEU 167 32.257 -18.971 11.023 1.000 39.758 . 167 LEU AAA C . 1
ATOM 929 O O . LEU AAA 1 167 O . LEU 167 31.034 -18.811 10.929 1.000 42.207 . 167 LEU AAA O . 1
ATOM 930 N N . ARG AAA 1 168 N . ARG 168 32.932 -18.908 12.184 1.000 37.563 . 168 ARG AAA N . 1
ATOM 931 C CA . ARG AAA 1 168 CA . ARG 168 32.307 -18.579 13.453 1.000 34.633 . 168 ARG AAA CA . 1
ATOM 932 C CB . ARG AAA 1 168 CB . ARG 168 33.372 -18.666 14.553 1.000 38.748 . 168 ARG AAA CB . 1
ATOM 933 C CG . ARG AAA 1 168 CG . ARG 168 32.880 -18.652 15.998 1.000 40.095 . 168 ARG AAA CG . 1
ATOM 934 C CD . ARG AAA 1 168 CD . ARG 168 34.024 -18.817 17.011 1.000 46.846 . 168 ARG AAA CD . 1
ATOM 935 N NE . ARG AAA 1 168 NE . ARG 168 33.475 -18.663 18.348 1.000 57.072 . 168 ARG AAA NE . 1
ATOM 936 C CZ . ARG AAA 1 168 CZ . ARG 168 33.545 -17.538 19.045 1.000 60.744 . 168 ARG AAA CZ . 1
ATOM 937 N NH1 . ARG AAA 1 168 NH1 . ARG 168 34.186 -16.504 18.529 1.000 59.111 . 168 ARG AAA NH1 . 1
ATOM 938 N NH2 . ARG AAA 1 168 NH2 . ARG 168 32.949 -17.434 20.220 1.000 60.845 . 168 ARG AAA NH2 . 1
ATOM 939 C C . ARG AAA 1 168 C . ARG 168 31.668 -17.193 13.358 1.000 38.388 . 168 ARG AAA C . 1
ATOM 940 O O . ARG AAA 1 168 O . ARG 168 30.505 -17.009 13.748 1.000 45.493 . 168 ARG AAA O . 1
ATOM 941 N N . GLY AAA 1 169 N . GLY 169 32.452 -16.219 12.857 1.000 35.207 . 169 GLY AAA N . 1
ATOM 942 C CA . GLY AAA 1 169 CA . GLY 169 31.981 -14.863 12.601 1.000 32.538 . 169 GLY AAA CA . 1
ATOM 943 C C . GLY AAA 1 169 C . GLY 169 30.838 -14.815 11.574 1.000 35.458 . 169 GLY AAA C . 1
ATOM 944 O O . GLY AAA 1 169 O . GLY 169 29.901 -14.048 11.731 1.000 36.902 . 169 GLY AAA O . 1
ATOM 945 N N . LEU AAA 1 170 N . LEU 170 30.889 -15.640 10.521 1.000 32.612 . 170 LEU AAA N . 1
ATOM 946 C CA . LEU AAA 1 170 CA . LEU 170 29.827 -15.607 9.542 1.000 34.490 . 170 LEU AAA CA . 1
ATOM 947 C CB . LEU AAA 1 170 CB . LEU 170 30.301 -16.300 8.271 1.000 36.294 . 170 LEU AAA CB . 1
ATOM 948 C CG . LEU AAA 1 170 CG . LEU 170 31.293 -15.476 7.471 1.000 41.940 . 170 LEU AAA CG . 1
ATOM 949 C CD1 . LEU AAA 1 170 CD1 . LEU 170 31.891 -16.334 6.361 1.000 42.099 . 170 LEU AAA CD1 . 1
ATOM 950 C CD2 . LEU AAA 1 170 CD2 . LEU 170 30.614 -14.219 6.916 1.000 36.999 . 170 LEU AAA CD2 . 1
ATOM 951 C C . LEU AAA 1 170 C . LEU 170 28.544 -16.248 10.050 1.000 38.361 . 170 LEU AAA C . 1
ATOM 952 O O . LEU AAA 1 170 O . LEU 170 27.462 -15.844 9.616 1.000 37.514 . 170 LEU AAA O . 1
ATOM 953 N N . LYS AAA 1 171 N . LYS 171 28.657 -17.292 10.886 1.000 41.968 . 171 LYS AAA N . 1
ATOM 954 C CA . LYS AAA 1 171 CA . LYS 171 27.446 -17.910 11.397 1.000 43.592 . 171 LYS AAA CA . 1
ATOM 955 C CB . LYS AAA 1 171 CB . LYS 171 27.753 -19.107 12.302 1.000 49.686 . 171 LYS AAA CB . 1
ATOM 956 C CG . LYS AAA 1 171 CG . LYS 171 26.559 -19.689 13.069 1.000 44.329 . 171 LYS AAA CG . 1
ATOM 957 C CD . LYS AAA 1 171 CD . LYS 171 26.988 -20.718 14.091 1.000 46.155 . 171 LYS AAA CD . 1
ATOM 958 C CE . LYS AAA 1 171 CE . LYS 171 25.886 -21.540 14.723 1.000 49.202 . 171 LYS AAA CE . 1
ATOM 959 N NZ . LYS AAA 1 171 NZ . LYS 171 24.937 -20.713 15.496 1.000 48.536 . 171 LYS AAA NZ . 1
ATOM 960 C C . LYS AAA 1 171 C . LYS 171 26.640 -16.844 12.138 1.000 42.531 . 171 LYS AAA C . 1
ATOM 961 O O . LYS AAA 1 171 O . LYS 171 25.437 -16.713 11.926 1.000 40.912 . 171 LYS AAA O . 1
ATOM 962 N N . TYR AAA 1 172 N . TYR 172 27.339 -16.050 12.955 1.000 40.604 . 172 TYR AAA N . 1
ATOM 963 C CA . TYR AAA 1 172 CA . TYR 172 26.721 -14.967 13.704 1.000 44.165 . 172 TYR AAA CA . 1
ATOM 964 C CB . TYR AAA 1 172 CB . TYR 172 27.753 -14.314 14.629 1.000 39.551 . 172 TYR AAA CB . 1
ATOM 965 C CG . TYR AAA 1 172 CG . TYR 172 27.259 -13.180 15.501 1.000 40.192 . 172 TYR AAA CG . 1
ATOM 966 C CD1 . TYR AAA 1 172 CD1 . TYR 172 26.628 -13.408 16.720 1.000 43.157 . 172 TYR AAA CD1 . 1
ATOM 967 C CE1 . TYR AAA 1 172 CE1 . TYR 172 26.204 -12.365 17.534 1.000 39.933 . 172 TYR AAA CE1 . 1
ATOM 968 C CZ . TYR AAA 1 172 CZ . TYR 172 26.404 -11.056 17.133 1.000 44.135 . 172 TYR AAA CZ . 1
ATOM 969 O OH . TYR AAA 1 172 OH . TYR 172 26.012 -10.007 17.915 1.000 42.280 . 172 TYR AAA OH . 1
ATOM 970 C CE2 . TYR AAA 1 172 CE2 . TYR 172 27.037 -10.807 15.927 1.000 39.160 . 172 TYR AAA CE2 . 1
ATOM 971 C CD2 . TYR AAA 1 172 CD2 . TYR 172 27.454 -11.862 15.130 1.000 37.489 . 172 TYR AAA CD2 . 1
ATOM 972 C C . TYR AAA 1 172 C . TYR 172 26.083 -13.932 12.774 1.000 45.626 . 172 TYR AAA C . 1
ATOM 973 O O . TYR AAA 1 172 O . TYR 172 24.929 -13.554 12.951 1.000 54.643 . 172 TYR AAA O . 1
ATOM 974 N N . MET AAA 1 173 N . MET 173 26.873 -13.436 11.822 1.000 43.961 . 173 MET AAA N . 1
ATOM 975 C CA . MET AAA 1 173 CA . MET 173 26.495 -12.374 10.912 1.000 41.101 . 173 MET AAA CA . 1
ATOM 976 C CB . MET AAA 1 173 CB . MET 173 27.705 -12.026 10.045 1.000 36.365 . 173 MET AAA CB . 1
ATOM 977 C CG . MET AAA 1 173 CG . MET 173 27.429 -10.869 9.107 1.000 46.890 . 173 MET AAA CG . 1
ATOM 978 S SD . MET AAA 1 173 SD . MET 173 28.657 -10.732 7.784 1.000 44.168 . 173 MET AAA SD . 1
ATOM 979 C CE . MET AAA 1 173 CE . MET 173 30.125 -10.889 8.809 1.000 35.371 . 173 MET AAA CE . 1
ATOM 980 C C . MET AAA 1 173 C . MET 173 25.343 -12.826 10.009 1.000 40.289 . 173 MET AAA C . 1
ATOM 981 O O . MET AAA 1 173 O . MET 173 24.387 -12.068 9.800 1.000 37.477 . 173 MET AAA O . 1
ATOM 982 N N . HIS AAA 1 174 N . HIS 174 25.468 -14.046 9.458 1.000 34.860 . 174 HIS AAA N . 1
ATOM 983 C CA . HIS AAA 1 174 CA . HIS 174 24.455 -14.639 8.609 1.000 34.573 . 174 HIS AAA CA . 1
ATOM 984 C CB . HIS AAA 1 174 CB . HIS 174 24.939 -15.955 8.056 1.000 30.361 . 174 HIS AAA CB . 1
ATOM 985 C CG . HIS AAA 1 174 CG . HIS 174 25.869 -15.742 6.932 1.000 34.764 . 174 HIS AAA CG . 1
ATOM 986 N ND1 . HIS AAA 1 174 ND1 . HIS 174 26.543 -16.784 6.319 1.000 42.007 . 174 HIS AAA ND1 . 1
ATOM 987 C CE1 . HIS AAA 1 174 CE1 . HIS 174 27.325 -16.290 5.368 1.000 40.233 . 174 HIS AAA CE1 . 1
ATOM 988 N NE2 . HIS AAA 1 174 NE2 . HIS 174 27.166 -14.950 5.350 1.000 39.130 . 174 HIS AAA NE2 . 1
ATOM 989 C CD2 . HIS AAA 1 174 CD2 . HIS 174 26.270 -14.603 6.325 1.000 36.505 . 174 HIS AAA CD2 . 1
ATOM 990 C C . HIS AAA 1 174 C . HIS 174 23.105 -14.770 9.306 1.000 39.822 . 174 HIS AAA C . 1
ATOM 991 O O . HIS AAA 1 174 O . HIS 174 22.074 -14.505 8.696 1.000 44.947 . 174 HIS AAA O . 1
ATOM 992 N N . SER AAA 1 175 N . SER 175 23.123 -15.169 10.579 1.000 45.533 . 175 SER AAA N . 1
ATOM 993 C CA . SER AAA 1 175 CA . SER 175 21.916 -15.355 11.367 1.000 41.791 . 175 SER AAA CA . 1
ATOM 994 C CB . SER AAA 1 175 CB . SER 175 22.220 -16.022 12.697 1.000 48.985 . 175 SER AAA CB . 1
ATOM 995 O OG . SER AAA 1 175 OG . SER 175 22.965 -15.187 13.586 1.000 43.523 . 175 SER AAA OG . 1
ATOM 996 C C . SER AAA 1 175 C . SER 175 21.179 -14.037 11.573 1.000 43.855 . 175 SER AAA C . 1
ATOM 997 O O . SER AAA 1 175 O . SER 175 20.004 -14.063 11.915 1.000 46.678 . 175 SER AAA O . 1
ATOM 998 N N . ALA AAA 1 176 N . ALA 176 21.872 -12.904 11.385 1.000 44.346 . 176 ALA AAA N . 1
ATOM 999 C CA . ALA AAA 1 176 CA . ALA 176 21.276 -11.581 11.547 1.000 44.985 . 176 ALA AAA CA . 1
ATOM 1000 C CB . ALA AAA 1 176 CB . ALA 176 22.266 -10.580 12.096 1.000 42.909 . 176 ALA AAA CB . 1
ATOM 1001 C C . ALA AAA 1 176 C . ALA 176 20.755 -11.120 10.193 1.000 45.989 . 176 ALA AAA C . 1
ATOM 1002 O O . ALA AAA 1 176 O . ALA 176 20.160 -10.044 10.081 1.000 43.453 . 176 ALA AAA O . 1
ATOM 1003 N N . GLN AAA 1 177 N . GLN 177 20.991 -11.961 9.177 1.000 45.032 . 177 GLN AAA N . 1
ATOM 1004 C CA . GLN AAA 1 177 CA . GLN 177 20.436 -11.750 7.846 1.000 53.864 . 177 GLN AAA CA . 1
ATOM 1005 C CB . GLN AAA 1 177 CB . GLN 177 18.933 -11.498 7.937 1.000 53.357 . 177 GLN AAA CB . 1
ATOM 1006 C CG . GLN AAA 1 177 CG . GLN 177 18.147 -12.781 8.133 1.000 62.789 . 177 GLN AAA CG . 1
ATOM 1007 C CD . GLN AAA 1 177 CD . GLN 177 16.776 -12.423 8.633 1.000 77.081 . 177 GLN AAA CD . 1
ATOM 1008 O OE1 . GLN AAA 1 177 OE1 . GLN 177 16.308 -11.302 8.444 1.000 97.517 . 177 GLN AAA OE1 . 1
ATOM 1009 N NE2 . GLN AAA 1 177 NE2 . GLN 177 16.135 -13.364 9.306 1.000 85.724 . 177 GLN AAA NE2 . 1
ATOM 1010 C C . GLN AAA 1 177 C . GLN 177 21.212 -10.665 7.101 1.000 52.063 . 177 GLN AAA C . 1
ATOM 1011 O O . GLN AAA 1 177 O . GLN 177 20.652 -9.847 6.361 1.000 56.745 . 177 GLN AAA O . 1
ATOM 1012 N N . VAL AAA 1 178 N . VAL 178 22.526 -10.705 7.314 1.000 51.331 . 178 VAL AAA N . 1
ATOM 1013 C CA . VAL AAA 1 178 CA . VAL 178 23.475 -9.802 6.700 1.000 43.925 . 178 VAL AAA CA . 1
ATOM 1014 C CB . VAL AAA 1 178 CB . VAL 178 24.219 -9.003 7.769 1.000 39.990 . 178 VAL AAA CB . 1
ATOM 1015 C CG1 . VAL AAA 1 178 CG1 . VAL 178 25.219 -8.087 7.109 1.000 38.143 . 178 VAL AAA CG1 . 1
ATOM 1016 C CG2 . VAL AAA 1 178 CG2 . VAL 178 23.239 -8.216 8.631 1.000 37.512 . 178 VAL AAA CG2 . 1
ATOM 1017 C C . VAL AAA 1 178 C . VAL 178 24.435 -10.625 5.848 1.000 48.798 . 178 VAL AAA C . 1
ATOM 1018 O O . VAL AAA 1 178 O . VAL 178 25.062 -11.557 6.348 1.000 50.445 . 178 VAL AAA O . 1
ATOM 1019 N N . ILE AAA 1 179 N . ILE 179 24.456 -10.310 4.541 1.000 46.902 . 179 ILE AAA N . 1
ATOM 1020 C CA . ILE AAA 1 179 CA . ILE 179 25.408 -10.836 3.578 1.000 41.123 . 179 ILE AAA CA . 1
ATOM 1021 C CB . ILE AAA 1 179 CB . ILE 179 24.719 -11.113 2.218 1.000 38.175 . 179 ILE AAA CB . 1
ATOM 1022 C CG1 . ILE AAA 1 179 CG1 . ILE 179 23.388 -11.841 2.382 1.000 38.311 . 179 ILE AAA CG1 . 1
ATOM 1023 C CG2 . ILE AAA 1 179 CG2 . ILE 179 25.625 -11.871 1.268 1.000 33.185 . 179 ILE AAA CG2 . 1
ATOM 1024 C CD1 . ILE AAA 1 179 CD1 . ILE 179 22.516 -11.753 1.151 1.000 46.551 . 179 ILE AAA CD1 . 1
ATOM 1025 C C . ILE AAA 1 179 C . ILE 179 26.496 -9.771 3.468 1.000 43.285 . 179 ILE AAA C . 1
ATOM 1026 O O . ILE AAA 1 179 O . ILE 179 26.213 -8.599 3.206 1.000 46.535 . 179 ILE AAA O . 1
ATOM 1027 N N . HIS AAA 1 180 N . HIS 180 27.739 -10.176 3.726 1.000 37.609 . 180 HIS AAA N . 1
ATOM 1028 C CA . HIS AAA 1 180 CA . HIS 180 28.865 -9.261 3.714 1.000 37.467 . 180 HIS AAA CA . 1
ATOM 1029 C CB . HIS AAA 1 180 CB . HIS 180 30.082 -9.949 4.357 1.000 36.248 . 180 HIS AAA CB . 1
ATOM 1030 C CG . HIS AAA 1 180 CG . HIS 180 31.288 -9.082 4.434 1.000 39.407 . 180 HIS AAA CG . 1
ATOM 1031 N ND1 . HIS AAA 1 180 ND1 . HIS 180 32.135 -8.893 3.350 1.000 41.980 . 180 HIS AAA ND1 . 1
ATOM 1032 C CE1 . HIS AAA 1 180 CE1 . HIS 180 33.110 -8.067 3.692 1.000 37.981 . 180 HIS AAA CE1 . 1
ATOM 1033 N NE2 . HIS AAA 1 180 NE2 . HIS 180 32.931 -7.728 4.972 1.000 41.151 . 180 HIS AAA NE2 . 1
ATOM 1034 C CD2 . HIS AAA 1 180 CD2 . HIS 180 31.805 -8.357 5.451 1.000 41.227 . 180 HIS AAA CD2 . 1
ATOM 1035 C C . HIS AAA 1 180 C . HIS 180 29.134 -8.820 2.274 1.000 40.149 . 180 HIS AAA C . 1
ATOM 1036 O O . HIS AAA 1 180 O . HIS 180 29.409 -7.645 2.012 1.000 45.601 . 180 HIS AAA O . 1
ATOM 1037 N N . ARG AAA 1 181 N . ARG 181 29.118 -9.807 1.370 1.000 40.655 . 181 ARG AAA N . 1
ATOM 1038 C CA . ARG AAA 1 181 CA . ARG 181 29.218 -9.648 -0.073 1.000 40.316 . 181 ARG AAA CA . 1
ATOM 1039 C CB . ARG AAA 1 181 CB . ARG 181 28.195 -8.656 -0.633 1.000 38.552 . 181 ARG AAA CB . 1
ATOM 1040 C CG . ARG AAA 1 181 CG . ARG 181 26.749 -9.066 -0.405 1.000 42.439 . 181 ARG AAA CG . 1
ATOM 1041 C CD . ARG AAA 1 181 CD . ARG 181 25.897 -8.342 -1.423 1.000 48.071 . 181 ARG AAA CD . 1
ATOM 1042 N NE . ARG AAA 1 181 NE . ARG 181 26.058 -6.898 -1.351 1.000 50.066 . 181 ARG AAA NE . 1
ATOM 1043 C CZ . ARG AAA 1 181 CZ . ARG 181 25.593 -6.043 -2.247 1.000 48.908 . 181 ARG AAA CZ . 1
ATOM 1044 N NH1 . ARG AAA 1 181 NH1 . ARG 181 25.777 -4.747 -2.079 1.000 54.873 . 181 ARG AAA NH1 . 1
ATOM 1045 N NH2 . ARG AAA 1 181 NH2 . ARG 181 24.926 -6.475 -3.295 1.000 47.226 . 181 ARG AAA NH2 . 1
ATOM 1046 C C . ARG AAA 1 181 C . ARG 181 30.619 -9.258 -0.525 1.000 38.332 . 181 ARG AAA C . 1
ATOM 1047 O O . ARG AAA 1 181 O . ARG 181 30.817 -9.083 -1.711 1.000 38.239 . 181 ARG AAA O . 1
ATOM 1048 N N . ASP AAA 1 182 N . ASP 182 31.595 -9.118 0.372 1.000 37.569 . 182 ASP AAA N . 1
ATOM 1049 C CA . ASP AAA 1 182 CA . ASP 182 32.908 -8.762 -0.138 1.000 35.200 . 182 ASP AAA CA . 1
ATOM 1050 C CB . ASP AAA 1 182 CB . ASP 182 33.070 -7.247 -0.235 1.000 35.518 . 182 ASP AAA CB . 1
ATOM 1051 C CG . ASP AAA 1 182 CG . ASP 182 34.331 -6.762 -0.955 1.000 43.643 . 182 ASP AAA CG . 1
ATOM 1052 O OD1 . ASP AAA 1 182 OD1 . ASP 182 34.895 -7.505 -1.818 1.000 40.547 . 182 ASP AAA OD1 . 1
ATOM 1053 O OD2 . ASP AAA 1 182 OD2 . ASP 182 34.790 -5.641 -0.626 1.000 49.468 . 182 ASP AAA OD2 . 1
ATOM 1054 C C . ASP AAA 1 182 C . ASP 182 34.037 -9.422 0.653 1.000 38.311 . 182 ASP AAA C . 1
ATOM 1055 O O . ASP AAA 1 182 O . ASP 182 35.056 -8.784 0.907 1.000 40.344 . 182 ASP AAA O . 1
ATOM 1056 N N . LEU AAA 1 183 N . LEU 183 33.896 -10.702 1.016 1.000 38.077 . 183 LEU AAA N . 1
ATOM 1057 C CA . LEU AAA 1 183 CA . LEU 183 34.956 -11.324 1.797 1.000 37.730 . 183 LEU AAA CA . 1
ATOM 1058 C CB . LEU AAA 1 183 CB . LEU 183 34.429 -12.603 2.442 1.000 39.329 . 183 LEU AAA CB . 1
ATOM 1059 C CG . LEU AAA 1 183 CG . LEU 183 33.225 -12.421 3.374 1.000 42.601 . 183 LEU AAA CG . 1
ATOM 1060 C CD1 . LEU AAA 1 183 CD1 . LEU 183 32.586 -13.773 3.695 1.000 41.605 . 183 LEU AAA CD1 . 1
ATOM 1061 C CD2 . LEU AAA 1 183 CD2 . LEU 183 33.654 -11.730 4.655 1.000 39.369 . 183 LEU AAA CD2 . 1
ATOM 1062 C C . LEU AAA 1 183 C . LEU 183 36.143 -11.611 0.890 1.000 38.926 . 183 LEU AAA C . 1
ATOM 1063 O O . LEU AAA 1 183 O . LEU 183 35.970 -12.115 -0.216 1.000 44.662 . 183 LEU AAA O . 1
ATOM 1064 N N . LYS AAA 1 184 N . LYS 184 37.335 -11.221 1.347 1.000 39.183 . 184 LYS AAA N . 1
ATOM 1065 C CA . LYS AAA 1 184 CA . LYS 184 38.599 -11.525 0.693 1.000 39.245 . 184 LYS AAA CA . 1
ATOM 1066 C CB . LYS AAA 1 184 CB . LYS 184 38.888 -10.555 -0.459 1.000 39.369 . 184 LYS AAA CB . 1
ATOM 1067 C CG . LYS AAA 1 184 CG . LYS 184 38.837 -9.083 -0.071 1.000 44.227 . 184 LYS AAA CG . 1
ATOM 1068 C CD . LYS AAA 1 184 CD . LYS 184 39.038 -8.094 -1.189 1.000 45.673 . 184 LYS AAA CD . 1
ATOM 1069 C CE . LYS AAA 1 184 CE . LYS 184 38.514 -6.713 -0.838 1.000 47.935 . 184 LYS AAA CE . 1
ATOM 1070 N NZ . LYS AAA 1 184 NZ . LYS 184 38.653 -5.706 -1.925 1.000 45.778 . 184 LYS AAA NZ . 1
ATOM 1071 C C . LYS AAA 1 184 C . LYS 184 39.670 -11.484 1.777 1.000 41.863 . 184 LYS AAA C . 1
ATOM 1072 O O . LYS AAA 1 184 O . LYS 184 39.452 -10.914 2.849 1.000 43.483 . 184 LYS AAA O . 1
ATOM 1073 N N . PRO AAA 1 185 N . PRO 185 40.850 -12.102 1.575 1.000 41.927 . 185 PRO AAA N . 1
ATOM 1074 C CA . PRO AAA 1 185 CA . PRO 185 41.875 -12.103 2.612 1.000 38.483 . 185 PRO AAA CA . 1
ATOM 1075 C CB . PRO AAA 1 185 CB . PRO 185 43.083 -12.591 1.809 1.000 41.127 . 185 PRO AAA CB . 1
ATOM 1076 C CG . PRO AAA 1 185 CG . PRO 185 42.471 -13.607 0.868 1.000 40.221 . 185 PRO AAA CG . 1
ATOM 1077 C CD . PRO AAA 1 185 CD . PRO 185 41.252 -12.857 0.377 1.000 42.012 . 185 PRO AAA CD . 1
ATOM 1078 C C . PRO AAA 1 185 C . PRO 185 42.128 -10.747 3.267 1.000 38.637 . 185 PRO AAA C . 1
ATOM 1079 O O . PRO AAA 1 185 O . PRO 185 42.274 -10.646 4.487 1.000 38.070 . 185 PRO AAA O . 1
ATOM 1080 N N . SER AAA 1 186 N . SER 186 42.195 -9.703 2.449 1.000 39.501 . 186 SER AAA N . 1
ATOM 1081 C CA . SER AAA 1 186 CA . SER 186 42.625 -8.420 2.982 1.000 39.198 . 186 SER AAA CA . 1
ATOM 1082 C CB . SER AAA 1 186 CB . SER 186 43.076 -7.504 1.879 1.000 35.847 . 186 SER AAA CB . 1
ATOM 1083 O OG . SER AAA 1 186 OG . SER 186 41.972 -7.121 1.090 1.000 36.596 . 186 SER AAA OG . 1
ATOM 1084 C C . SER AAA 1 186 C . SER 186 41.569 -7.765 3.880 1.000 38.386 . 186 SER AAA C . 1
ATOM 1085 O O . SER AAA 1 186 O . SER 186 41.890 -6.778 4.523 1.000 45.053 . 186 SER AAA O . 1
ATOM 1086 N N . ASN AAA 1 187 N . ASN 187 40.343 -8.310 3.946 1.000 37.363 . 187 ASN AAA N . 1
ATOM 1087 C CA . ASN AAA 1 187 CA . ASN 187 39.245 -7.770 4.738 1.000 35.976 . 187 ASN AAA CA . 1
ATOM 1088 C CB . ASN AAA 1 187 CB . ASN 187 37.882 -7.987 4.077 1.000 39.465 . 187 ASN AAA CB . 1
ATOM 1089 C CG . ASN AAA 1 187 CG . ASN 187 37.540 -6.848 3.151 1.000 49.583 . 187 ASN AAA CG . 1
ATOM 1090 O OD1 . ASN AAA 1 187 OD1 . ASN 187 38.178 -5.808 3.194 1.000 64.565 . 187 ASN AAA OD1 . 1
ATOM 1091 N ND2 . ASN AAA 1 187 ND2 . ASN 187 36.551 -7.024 2.300 1.000 53.299 . 187 ASN AAA ND2 . 1
ATOM 1092 C C . ASN AAA 1 187 C . ASN 187 39.164 -8.515 6.057 1.000 35.940 . 187 ASN AAA C . 1
ATOM 1093 O O . ASN AAA 1 187 O . ASN 187 38.261 -8.276 6.850 1.000 43.315 . 187 ASN AAA O . 1
ATOM 1094 N N . LEU AAA 1 188 N . LEU 188 40.043 -9.498 6.215 1.000 31.476 . 188 LEU AAA N . 1
ATOM 1095 C CA . LEU AAA 1 188 CA . LEU 188 40.059 -10.305 7.417 1.000 34.689 . 188 LEU AAA CA . 1
ATOM 1096 C CB . LEU AAA 1 188 CB . LEU 188 40.060 -11.797 7.038 1.000 34.032 . 188 LEU AAA CB . 1
ATOM 1097 C CG . LEU AAA 1 188 CG . LEU 188 38.905 -12.260 6.130 1.000 34.190 . 188 LEU AAA CG . 1
ATOM 1098 C CD1 . LEU AAA 1 188 CD1 . LEU 188 38.965 -13.763 5.859 1.000 34.283 . 188 LEU AAA CD1 . 1
ATOM 1099 C CD2 . LEU AAA 1 188 CD2 . LEU 188 37.536 -11.860 6.664 1.000 26.629 . 188 LEU AAA CD2 . 1
ATOM 1100 C C . LEU AAA 1 188 C . LEU 188 41.284 -9.900 8.233 1.000 36.362 . 188 LEU AAA C . 1
ATOM 1101 O O . LEU AAA 1 188 O . LEU 188 42.415 -10.324 7.945 1.000 37.331 . 188 LEU AAA O . 1
ATOM 1102 N N . LEU AAA 1 189 N . LEU 189 41.053 -9.079 9.268 1.000 35.161 . 189 LEU AAA N . 1
ATOM 1103 C CA . LEU AAA 1 189 CA . LEU 189 42.193 -8.601 10.048 1.000 39.706 . 189 LEU AAA CA . 1
ATOM 1104 C CB . LEU AAA 1 189 CB . LEU 189 41.901 -7.226 10.656 1.000 37.588 . 189 LEU AAA CB . 1
ATOM 1105 C CG . LEU AAA 1 189 CG . LEU 189 41.275 -6.231 9.687 1.000 43.459 . 189 LEU AAA CG . 1
ATOM 1106 C CD1 . LEU AAA 1 189 CD1 . LEU 189 41.142 -4.892 10.342 1.000 45.183 . 189 LEU AAA CD1 . 1
ATOM 1107 C CD2 . LEU AAA 1 189 CD2 . LEU 189 42.074 -6.106 8.390 1.000 45.306 . 189 LEU AAA CD2 . 1
ATOM 1108 C C . LEU AAA 1 189 C . LEU 189 42.616 -9.621 11.101 1.000 37.030 . 189 LEU AAA C . 1
ATOM 1109 O O . LEU AAA 1 189 O . LEU 189 41.770 -10.358 11.611 1.000 35.613 . 189 LEU AAA O . 1
ATOM 1110 N N . VAL AAA 1 190 N . VAL 190 43.927 -9.641 11.407 1.000 39.242 . 190 VAL AAA N . 1
ATOM 1111 C CA . VAL AAA 1 190 CA . VAL 190 44.495 -10.553 12.401 1.000 41.329 . 190 VAL AAA CA . 1
ATOM 1112 C CB . VAL AAA 1 190 CB . VAL 190 45.248 -11.711 11.729 1.000 39.590 . 190 VAL AAA CB . 1
ATOM 1113 C CG1 . VAL AAA 1 190 CG1 . VAL 190 45.863 -12.635 12.761 1.000 37.726 . 190 VAL AAA CG1 . 1
ATOM 1114 C CG2 . VAL AAA 1 190 CG2 . VAL 190 44.318 -12.480 10.804 1.000 39.837 . 190 VAL AAA CG2 . 1
ATOM 1115 C C . VAL AAA 1 190 C . VAL 190 45.417 -9.796 13.345 1.000 39.190 . 190 VAL AAA C . 1
ATOM 1116 O O . VAL AAA 1 190 O . VAL 190 46.294 -9.079 12.882 1.000 40.297 . 190 VAL AAA O . 1
ATOM 1117 N N . ASN AAA 1 191 N . ASN 191 45.242 -9.982 14.657 1.000 42.056 . 191 ASN AAA N . 1
ATOM 1118 C CA . ASN AAA 1 191 CA . ASN 191 46.033 -9.229 15.631 1.000 45.850 . 191 ASN AAA CA . 1
ATOM 1119 C CB . ASN AAA 1 191 CB . ASN 191 45.188 -8.688 16.792 1.000 45.047 . 191 ASN AAA CB . 1
ATOM 1120 C CG . ASN AAA 1 191 CG . ASN 191 44.505 -9.777 17.595 1.000 43.960 . 191 ASN AAA CG . 1
ATOM 1121 O OD1 . ASN AAA 1 191 OD1 . ASN 191 44.904 -10.946 17.554 1.000 42.369 . 191 ASN AAA OD1 . 1
ATOM 1122 N ND2 . ASN AAA 1 191 ND2 . ASN 191 43.462 -9.396 18.317 1.000 45.791 . 191 ASN AAA ND2 . 1
ATOM 1123 C C . ASN AAA 1 191 C . ASN 191 47.217 -10.064 16.114 1.000 42.576 . 191 ASN AAA C . 1
ATOM 1124 O O . ASN AAA 1 191 O . ASN 191 47.405 -11.170 15.645 1.000 40.909 . 191 ASN AAA O . 1
ATOM 1125 N N . GLU AAA 1 192 N . GLU 192 47.983 -9.520 17.066 1.000 52.252 . 192 GLU AAA N . 1
ATOM 1126 C CA . GLU AAA 1 192 CA . GLU 192 49.160 -10.137 17.671 1.000 53.230 . 192 GLU AAA CA . 1
ATOM 1127 C CB . GLU AAA 1 192 CB . GLU 192 49.787 -9.199 18.710 1.000 67.137 . 192 GLU AAA CB . 1
ATOM 1128 C CG . GLU AAA 1 192 CG . GLU 192 51.212 -8.756 18.408 1.000 79.001 . 192 GLU AAA CG . 1
ATOM 1129 C CD . GLU AAA 1 192 CD . GLU 192 51.946 -8.011 19.528 1.000 87.318 . 192 GLU AAA CD . 1
ATOM 1130 O OE1 . GLU AAA 1 192 OE1 . GLU 192 53.066 -8.458 19.905 1.000 75.782 . 192 GLU AAA OE1 . 1
ATOM 1131 O OE2 . GLU AAA 1 192 OE2 . GLU 192 51.426 -6.964 20.022 1.000 79.370 . 192 GLU AAA OE2 . 1
ATOM 1132 C C . GLU AAA 1 192 C . GLU 192 48.827 -11.457 18.354 1.000 49.348 . 192 GLU AAA C . 1
ATOM 1133 O O . GLU AAA 1 192 O . GLU 192 49.728 -12.231 18.607 1.000 53.491 . 192 GLU AAA O . 1
ATOM 1134 N N . ASN AAA 1 193 N . ASN 193 47.550 -11.695 18.682 1.000 54.678 . 193 ASN AAA N . 1
ATOM 1135 C CA . ASN AAA 1 193 CA . ASN 193 47.100 -12.905 19.356 1.000 52.467 . 193 ASN AAA CA . 1
ATOM 1136 C CB . ASN AAA 1 193 CB . ASN 193 46.039 -12.579 20.393 1.000 57.638 . 193 ASN AAA CB . 1
ATOM 1137 C CG . ASN AAA 1 193 CG . ASN 193 46.695 -12.042 21.639 1.000 76.561 . 193 ASN AAA CG . 1
ATOM 1138 O OD1 . ASN AAA 1 193 OD1 . ASN 193 46.134 -11.140 22.269 1.000 77.658 . 193 ASN AAA OD1 . 1
ATOM 1139 N ND2 . ASN AAA 1 193 ND2 . ASN 193 47.888 -12.561 21.956 1.000 70.783 . 193 ASN AAA ND2 . 1
ATOM 1140 C C . ASN AAA 1 193 C . ASN 193 46.495 -13.941 18.411 1.000 52.320 . 193 ASN AAA C . 1
ATOM 1141 O O . ASN AAA 1 193 O . ASN 193 45.949 -14.950 18.861 1.000 51.709 . 193 ASN AAA O . 1
ATOM 1142 N N . CYS AAA 1 194 N . CYS 194 46.562 -13.694 17.103 1.000 50.922 . 194 CYS AAA N . 1
ATOM 1143 C CA . CYS AAA 1 194 CA . CYS 194 45.996 -14.626 16.149 1.000 47.912 . 194 CYS AAA CA . 1
ATOM 1144 C CB . CYS AAA 1 194 CB . CYS 194 46.540 -16.022 16.417 1.000 51.827 . 194 CYS AAA CB . 1
ATOM 1145 S SG . CYS AAA 1 194 SG . CYS 194 46.355 -17.168 15.027 1.000 72.163 . 194 CYS AAA SG . 1
ATOM 1146 C C . CYS AAA 1 194 C . CYS 194 44.457 -14.632 16.178 1.000 50.190 . 194 CYS AAA C . 1
ATOM 1147 O O . CYS AAA 1 194 O . CYS 194 43.840 -15.594 15.700 1.000 54.150 . 194 CYS AAA O . 1
ATOM 1148 N N . GLU AAA 1 195 N . GLU 195 43.807 -13.578 16.704 1.000 42.755 . 195 GLU AAA N . 1
ATOM 1149 C CA . GLU AAA 1 195 CA . GLU 195 42.361 -13.496 16.541 1.000 45.737 . 195 GLU AAA CA . 1
ATOM 1150 C CB . GLU AAA 1 195 CB . GLU 195 41.726 -12.579 17.586 1.000 50.698 . 195 GLU AAA CB . 1
ATOM 1151 C CG . GLU AAA 1 195 CG . GLU 195 41.947 -13.017 19.019 1.000 69.134 . 195 GLU AAA CG . 1
ATOM 1152 C CD . GLU AAA 1 195 CD . GLU 195 41.937 -11.923 20.080 1.000 74.563 . 195 GLU AAA CD . 1
ATOM 1153 O OE1 . GLU AAA 1 195 OE1 . GLU 195 41.259 -10.891 19.889 1.000 76.071 . 195 GLU AAA OE1 . 1
ATOM 1154 O OE2 . GLU AAA 1 195 OE2 . GLU 195 42.610 -12.110 21.112 1.000 86.253 . 195 GLU AAA OE2 . 1
ATOM 1155 C C . GLU AAA 1 195 C . GLU 195 42.063 -12.927 15.151 1.000 48.120 . 195 GLU AAA C . 1
ATOM 1156 O O . GLU AAA 1 195 O . GLU 195 42.634 -11.898 14.769 1.000 49.278 . 195 GLU AAA O . 1
ATOM 1157 N N . LEU AAA 1 196 N . LEU 196 41.155 -13.585 14.408 1.000 41.297 . 196 LEU AAA N . 1
ATOM 1158 C CA . LEU AAA 1 196 CA . LEU 196 40.682 -13.088 13.116 1.000 37.653 . 196 LEU AAA CA . 1
ATOM 1159 C CB . LEU AAA 1 196 CB . LEU 196 40.553 -14.283 12.165 1.000 37.409 . 196 LEU AAA CB . 1
ATOM 1160 C CG . LEU AAA 1 196 CG . LEU 196 40.190 -13.977 10.712 1.000 37.986 . 196 LEU AAA CG . 1
ATOM 1161 C CD1 . LEU AAA 1 196 CD1 . LEU 196 40.721 -15.054 9.787 1.000 35.026 . 196 LEU AAA CD1 . 1
ATOM 1162 C CD2 . LEU AAA 1 196 CD2 . LEU 196 38.689 -13.863 10.532 1.000 40.586 . 196 LEU AAA CD2 . 1
ATOM 1163 C C . LEU AAA 1 196 C . LEU 196 39.352 -12.336 13.263 1.000 36.464 . 196 LEU AAA C . 1
ATOM 1164 O O . LEU AAA 1 196 O . LEU 196 38.390 -12.857 13.824 1.000 33.877 . 196 LEU AAA O . 1
ATOM 1165 N N . LYS AAA 1 197 N . LYS 197 39.296 -11.105 12.739 1.000 36.099 . 197 LYS AAA N . 1
ATOM 1166 C CA . LYS AAA 1 197 CA . LYS 197 38.073 -10.316 12.748 1.000 37.145 . 197 LYS AAA CA . 1
ATOM 1167 C CB . LYS AAA 1 197 CB . LYS 197 38.226 -9.126 13.695 1.000 39.338 . 197 LYS AAA CB . 1
ATOM 1168 C CG . LYS AAA 1 197 CG . LYS 197 38.548 -9.515 15.129 1.000 43.995 . 197 LYS AAA CG . 1
ATOM 1169 C CD . LYS AAA 1 197 CD . LYS 197 38.661 -8.300 16.055 1.000 48.349 . 197 LYS AAA CD . 1
ATOM 1170 C CE . LYS AAA 1 197 CE . LYS 197 39.142 -8.646 17.448 1.000 44.597 . 197 LYS AAA CE . 1
ATOM 1171 N NZ . LYS AAA 1 197 NZ . LYS 197 38.023 -9.077 18.310 1.000 48.282 . 197 LYS AAA NZ . 1
ATOM 1172 C C . LYS AAA 1 197 C . LYS 197 37.677 -9.858 11.338 1.000 38.181 . 197 LYS AAA C . 1
ATOM 1173 O O . LYS AAA 1 197 O . LYS 197 38.498 -9.349 10.560 1.000 34.998 . 197 LYS AAA O . 1
ATOM 1174 N N . ILE AAA 1 198 N . ILE 198 36.386 -10.037 11.028 1.000 35.659 . 198 ILE AAA N . 1
ATOM 1175 C CA . ILE AAA 1 198 CA . ILE 198 35.830 -9.620 9.750 1.000 32.422 . 198 ILE AAA CA . 1
ATOM 1176 C CB . ILE AAA 1 198 CB . ILE 198 34.521 -10.378 9.445 1.000 28.509 . 198 ILE AAA CB . 1
ATOM 1177 C CG1 . ILE AAA 1 198 CG1 . ILE 198 34.749 -11.891 9.394 1.000 26.274 . 198 ILE AAA CG1 . 1
ATOM 1178 C CG2 . ILE AAA 1 198 CG2 . ILE 198 33.848 -9.854 8.175 1.000 26.448 . 198 ILE AAA CG2 . 1
ATOM 1179 C CD1 . ILE AAA 1 198 CD1 . ILE 198 33.500 -12.694 9.684 1.000 27.758 . 198 ILE AAA CD1 . 1
ATOM 1180 C C . ILE AAA 1 198 C . ILE 198 35.594 -8.127 9.862 1.000 34.657 . 198 ILE AAA C . 1
ATOM 1181 O O . ILE AAA 1 198 O . ILE 198 35.020 -7.682 10.853 1.000 37.362 . 198 ILE AAA O . 1
ATOM 1182 N N . GLY AAA 1 199 N . GLY 199 36.066 -7.371 8.866 1.000 34.971 . 199 GLY AAA N . 1
ATOM 1183 C CA . GLY AAA 1 199 CA . GLY 199 35.756 -5.953 8.802 1.000 36.527 . 199 GLY AAA CA . 1
ATOM 1184 C C . GLY AAA 1 199 C . GLY 199 35.255 -5.569 7.421 1.000 42.938 . 199 GLY AAA C . 1
ATOM 1185 O O . GLY AAA 1 199 O . GLY 199 35.081 -6.452 6.575 1.000 41.806 . 199 GLY AAA O . 1
ATOM 1186 N N . ASP AAA 1 200 N . ASP 200 35.052 -4.251 7.217 1.000 47.962 . 200 ASP AAA N . 1
ATOM 1187 C CA . ASP AAA 1 200 CA . ASP 200 34.745 -3.679 5.908 1.000 47.173 . 200 ASP AAA CA . 1
ATOM 1188 C CB . ASP AAA 1 200 CB . ASP 200 35.850 -3.947 4.875 1.000 48.834 . 200 ASP AAA CB . 1
ATOM 1189 C CG . ASP AAA 1 200 CG . ASP 200 35.766 -2.998 3.687 1.000 63.885 . 200 ASP AAA CG . 1
ATOM 1190 O OD1 . ASP AAA 1 200 OD1 . ASP 200 34.865 -2.116 3.679 1.000 76.952 . 200 ASP AAA OD1 . 1
ATOM 1191 O OD2 . ASP AAA 1 200 OD2 . ASP 200 36.585 -3.142 2.766 1.000 70.378 . 200 ASP AAA OD2 . 1
ATOM 1192 C C . ASP AAA 1 200 C . ASP 200 33.329 -4.060 5.459 1.000 43.253 . 200 ASP AAA C . 1
ATOM 1193 O O . ASP AAA 1 200 O . ASP 200 33.138 -4.846 4.546 1.000 44.775 . 200 ASP AAA O . 1
ATOM 1194 N N . PHE AAA 1 201 N . PHE 201 32.323 -3.460 6.100 1.000 47.290 . 201 PHE AAA N . 1
ATOM 1195 C CA . PHE AAA 1 201 CA . PHE 201 30.925 -3.814 5.902 1.000 43.529 . 201 PHE AAA CA . 1
ATOM 1196 C CB . PHE AAA 1 201 CB . PHE 201 30.192 -3.865 7.251 1.000 40.107 . 201 PHE AAA CB . 1
ATOM 1197 C CG . PHE AAA 1 201 CG . PHE 201 30.560 -5.076 8.067 1.000 37.983 . 201 PHE AAA CG . 1
ATOM 1198 C CD1 . PHE AAA 1 201 CD1 . PHE 201 31.653 -5.060 8.920 1.000 34.378 . 201 PHE AAA CD1 . 1
ATOM 1199 C CE1 . PHE AAA 1 201 CE1 . PHE 201 32.017 -6.195 9.622 1.000 35.944 . 201 PHE AAA CE1 . 1
ATOM 1200 C CZ . PHE AAA 1 201 CZ . PHE 201 31.282 -7.359 9.492 1.000 42.096 . 201 PHE AAA CZ . 1
ATOM 1201 C CD2 . PHE AAA 1 201 CD2 . PHE 201 29.821 -6.246 7.960 1.000 41.796 . 201 PHE AAA CD2 . 1
ATOM 1202 C CE2 . PHE AAA 1 201 CE2 . PHE 201 30.176 -7.388 8.669 1.000 40.569 . 201 PHE AAA CE2 . 1
ATOM 1203 C C . PHE AAA 1 201 C . PHE 201 30.256 -2.867 4.908 1.000 41.936 . 201 PHE AAA C . 1
ATOM 1204 O O . PHE AAA 1 201 O . PHE 201 29.023 -2.813 4.863 1.000 48.585 . 201 PHE AAA O . 1
ATOM 1205 N N . GLY AAA 1 202 N . GLY 202 31.075 -2.159 4.114 1.000 37.873 . 202 GLY AAA N . 1
ATOM 1206 C CA . GLY AAA 1 202 CA . GLY 202 30.636 -1.182 3.126 1.000 40.025 . 202 GLY AAA CA . 1
ATOM 1207 C C . GLY AAA 1 202 C . GLY 202 29.691 -1.751 2.071 1.000 41.394 . 202 GLY AAA C . 1
ATOM 1208 O O . GLY AAA 1 202 O . GLY 202 28.746 -1.081 1.642 1.000 54.279 . 202 GLY AAA O . 1
ATOM 1209 N N . MET AAA 1 203 N . MET 203 29.930 -3.017 1.718 1.000 41.801 . 203 MET AAA N . 1
ATOM 1210 C CA . MET AAA 1 203 CA . MET 203 29.252 -3.753 0.668 1.000 40.918 . 203 MET AAA CA . 1
ATOM 1211 C CB . MET AAA 1 203 CB . MET 203 30.260 -4.770 0.131 1.000 49.443 . 203 MET AAA CB . 1
ATOM 1212 C CG . MET AAA 1 203 CG . MET 203 30.163 -5.030 -1.341 1.000 61.021 . 203 MET AAA CG . 1
ATOM 1213 S SD . MET AAA 1 203 SD . MET 203 30.298 -3.460 -2.158 1.000 70.593 . 203 MET AAA SD . 1
ATOM 1214 C CE . MET AAA 1 203 CE . MET 203 32.042 -3.463 -2.595 1.000 70.817 . 203 MET AAA CE . 1
ATOM 1215 C C . MET AAA 1 203 C . MET 203 28.021 -4.517 1.185 1.000 39.535 . 203 MET AAA C . 1
ATOM 1216 O O . MET AAA 1 203 O . MET 203 27.224 -5.005 0.394 1.000 38.676 . 203 MET AAA O . 1
ATOM 1217 N N . ALA AAA 1 204 N . ALA 204 27.895 -4.669 2.511 1.000 43.255 . 204 ALA AAA N . 1
ATOM 1218 C CA . ALA AAA 1 204 CA . ALA 204 26.943 -5.575 3.147 1.000 40.555 . 204 ALA AAA CA . 1
ATOM 1219 C CB . ALA AAA 1 204 CB . ALA 204 27.182 -5.646 4.636 1.000 41.544 . 204 ALA AAA CB . 1
ATOM 1220 C C . ALA AAA 1 204 C . ALA 204 25.513 -5.138 2.877 1.000 39.704 . 204 ALA AAA C . 1
ATOM 1221 O O . ALA AAA 1 204 O . ALA 204 25.223 -3.948 2.857 1.000 47.376 . 204 ALA AAA O . 1
ATOM 1222 N N . ARG AAA 1 205 N . ARG 205 24.634 -6.128 2.723 1.000 40.768 . 205 ARG AAA N . 1
ATOM 1223 C CA . ARG AAA 1 205 CA . ARG 205 23.228 -5.933 2.405 1.000 47.285 . 205 ARG AAA CA . 1
ATOM 1224 C CB . ARG AAA 1 205 CB . ARG 205 22.986 -5.971 0.887 1.000 47.230 . 205 ARG AAA CB . 1
ATOM 1225 C CG . ARG AAA 1 205 CG . ARG 205 23.376 -4.698 0.150 1.000 53.745 . 205 ARG AAA CG . 1
ATOM 1226 C CD . ARG AAA 1 205 CD . ARG 205 23.017 -3.344 0.784 1.000 64.963 . 205 ARG AAA CD . 1
ATOM 1227 N NE . ARG AAA 1 205 NE . ARG 205 23.478 -2.211 -0.029 1.000 68.748 . 205 ARG AAA NE . 1
ATOM 1228 C CZ . ARG AAA 1 205 CZ . ARG 205 24.715 -1.703 -0.053 1.000 65.476 . 205 ARG AAA CZ . 1
ATOM 1229 N NH1 . ARG AAA 1 205 NH1 . ARG 205 24.994 -0.701 -0.857 1.000 64.548 . 205 ARG AAA NH1 . 1
ATOM 1230 N NH2 . ARG AAA 1 205 NH2 . ARG 205 25.672 -2.168 0.728 1.000 79.307 . 205 ARG AAA NH2 . 1
ATOM 1231 C C . ARG AAA 1 205 C . ARG 205 22.422 -7.040 3.082 1.000 50.116 . 205 ARG AAA C . 1
ATOM 1232 O O . ARG AAA 1 205 O . ARG 205 22.995 -8.050 3.501 1.000 52.730 . 205 ARG AAA O . 1
ATOM 1233 N N . GLY AAA 1 206 N . GLY 206 21.101 -6.821 3.191 1.000 51.775 . 206 GLY AAA N . 1
ATOM 1234 C CA . GLY AAA 1 206 CA . GLY 206 20.140 -7.830 3.605 1.000 60.693 . 206 GLY AAA CA . 1
ATOM 1235 C C . GLY AAA 1 206 C . GLY 206 19.700 -8.707 2.436 1.000 72.528 . 206 GLY AAA C . 1
ATOM 1236 O O . GLY AAA 1 206 O . GLY 206 20.313 -8.703 1.368 1.000 78.624 . 206 GLY AAA O . 1
ATOM 1237 N N . LEU AAA 1 207 N . LEU 207 18.621 -9.463 2.645 1.000 79.695 . 207 LEU AAA N . 1
ATOM 1238 C CA . LEU AAA 1 207 CA . LEU 207 18.233 -10.493 1.696 1.000 75.480 . 207 LEU AAA CA . 1
ATOM 1239 C CB . LEU AAA 1 207 CB . LEU 207 17.551 -11.622 2.464 1.000 66.807 . 207 LEU AAA CB . 1
ATOM 1240 C CG . LEU AAA 1 207 CG . LEU 207 18.547 -12.474 3.232 1.000 68.761 . 207 LEU AAA CG . 1
ATOM 1241 C CD1 . LEU AAA 1 207 CD1 . LEU 207 17.878 -13.188 4.389 1.000 70.690 . 207 LEU AAA CD1 . 1
ATOM 1242 C CD2 . LEU AAA 1 207 CD2 . LEU 207 19.233 -13.445 2.282 1.000 76.068 . 207 LEU AAA CD2 . 1
ATOM 1243 C C . LEU AAA 1 207 C . LEU 207 17.378 -9.942 0.556 1.000 78.928 . 207 LEU AAA C . 1
ATOM 1244 O O . LEU AAA 1 207 O . LEU 207 17.416 -10.517 -0.529 1.000 68.833 . 207 LEU AAA O . 1
ATOM 1245 N N . CYS AAA 1 208 N . CYS 208 16.644 -8.838 0.804 1.000 97.634 . 208 CYS AAA N . 1
ATOM 1246 C CA . CYS AAA 1 208 CA . CYS 208 15.840 -8.145 -0.206 1.000 126.298 . 208 CYS AAA CA . 1
ATOM 1247 C CB . CYS AAA 1 208 CB . CYS 208 14.349 -8.475 -0.104 1.000 99.615 . 208 CYS AAA CB . 1
ATOM 1249 C C . CYS AAA 1 208 C . CYS 208 16.120 -6.634 -0.181 1.000 155.514 . 208 CYS AAA C . 1
ATOM 1250 O O . CYS AAA 1 208 O . CYS 208 15.852 -5.941 0.809 1.000 179.380 . 208 CYS AAA O . 1
ATOM 1251 N N . THR AAA 1 209 N . THR 209 16.645 -6.118 -1.308 1.000 175.801 . 209 THR AAA N . 1
ATOM 1252 C CA . THR AAA 1 209 CA . THR 209 17.227 -4.780 -1.379 1.000 164.162 . 209 THR AAA CA . 1
ATOM 1253 C CB . THR AAA 1 209 CB . THR 209 18.728 -4.815 -1.707 1.000 140.333 . 209 THR AAA CB . 1
ATOM 1254 O OG1 . THR AAA 1 209 OG1 . THR 209 18.938 -5.371 -3.009 1.000 110.591 . 209 THR AAA OG1 . 1
ATOM 1255 C CG2 . THR AAA 1 209 CG2 . THR 209 19.560 -5.501 -0.643 1.000 121.294 . 209 THR AAA CG2 . 1
ATOM 1256 C C . THR AAA 1 209 C . THR 209 16.473 -3.882 -2.363 1.000 165.975 . 209 THR AAA C . 1
ATOM 1257 O O . THR AAA 1 209 O . THR 209 15.586 -4.344 -3.074 1.000 174.394 . 209 THR AAA O . 1
ATOM 1258 N N . SER AAA 1 210 N . SER 210 16.881 -2.605 -2.412 1.000 152.291 . 210 SER AAA N . 1
ATOM 1259 C CA . SER AAA 1 210 CA . SER 210 16.210 -1.530 -3.132 1.000 150.652 . 210 SER AAA CA . 1
ATOM 1260 C CB . SER AAA 1 210 CB . SER 210 16.610 -0.200 -2.517 1.000 129.813 . 210 SER AAA CB . 1
ATOM 1261 O OG . SER AAA 1 210 OG . SER 210 16.033 0.901 -3.203 1.000 121.864 . 210 SER AAA OG . 1
ATOM 1262 C C . SER AAA 1 210 C . SER 210 16.506 -1.592 -4.638 1.000 158.478 . 210 SER AAA C . 1
ATOM 1263 O O . SER AAA 1 210 O . SER 210 17.673 -1.657 -5.035 1.000 162.730 . 210 SER AAA O . 1
ATOM 1264 N N . PRO AAA 1 211 N . PRO 211 15.477 -1.555 -5.530 1.000 153.234 . 211 PRO AAA N . 1
ATOM 1265 C CA . PRO AAA 1 211 CA . PRO 211 15.701 -1.565 -6.981 1.000 141.005 . 211 PRO AAA CA . 1
ATOM 1266 C CB . PRO AAA 1 211 CB . PRO 211 14.312 -1.792 -7.612 1.000 131.983 . 211 PRO AAA CB . 1
ATOM 1267 C CG . PRO AAA 1 211 CG . PRO 211 13.368 -2.046 -6.445 1.000 138.087 . 211 PRO AAA CG . 1
ATOM 1268 C CD . PRO AAA 1 211 CD . PRO 211 14.042 -1.500 -5.199 1.000 142.235 . 211 PRO AAA CD . 1
ATOM 1269 C C . PRO AAA 1 211 C . PRO 211 16.289 -0.256 -7.516 1.000 147.318 . 211 PRO AAA C . 1
ATOM 1270 O O . PRO AAA 1 211 O . PRO 211 16.645 -0.176 -8.690 1.000 146.257 . 211 PRO AAA O . 1
ATOM 1271 N N . ALA AAA 1 212 N . ALA 212 16.401 0.757 -6.639 1.000 143.413 . 212 ALA AAA N . 1
ATOM 1272 C CA . ALA AAA 1 212 CA . ALA 212 16.898 2.089 -6.972 1.000 121.816 . 212 ALA AAA CA . 1
ATOM 1273 C CB . ALA AAA 1 212 CB . ALA 212 16.375 3.095 -5.970 1.000 106.706 . 212 ALA AAA CB . 1
ATOM 1274 C C . ALA AAA 1 212 C . ALA 212 18.429 2.107 -7.039 1.000 120.847 . 212 ALA AAA C . 1
ATOM 1275 O O . ALA AAA 1 212 O . ALA 212 19.026 3.051 -7.567 1.000 88.287 . 212 ALA AAA O . 1
ATOM 1276 N N . GLU AAA 1 213 N . GLU 213 19.054 1.062 -6.471 1.000 130.023 . 213 GLU AAA N . 1
ATOM 1277 C CA . GLU AAA 1 213 CA . GLU 213 20.497 0.860 -6.512 1.000 121.418 . 213 GLU AAA CA . 1
ATOM 1278 C CB . GLU AAA 1 213 CB . GLU 213 20.999 0.216 -5.210 1.000 86.702 . 213 GLU AAA CB . 1
ATOM 1283 C C . GLU AAA 1 213 C . GLU 213 20.854 0.081 -7.784 1.000 135.229 . 213 GLU AAA C . 1
ATOM 1284 O O . GLU AAA 1 213 O . GLU 213 20.174 -0.887 -8.156 1.000 133.566 . 213 GLU AAA O . 1
ATOM 1285 N N . HIS AAA 1 214 N . HIS 214 21.933 0.526 -8.449 1.000 134.406 . 214 HIS AAA N . 1
ATOM 1286 C CA . HIS AAA 1 214 CA . HIS 214 22.383 -0.017 -9.727 1.000 130.068 . 214 HIS AAA CA . 1
ATOM 1287 C CB . HIS AAA 1 214 CB . HIS 214 23.560 0.809 -10.278 1.000 117.284 . 214 HIS AAA CB . 1
ATOM 1288 C CG . HIS AAA 1 214 CG . HIS 214 24.864 0.596 -9.578 1.000 131.095 . 214 HIS AAA CG . 1
ATOM 1289 N ND1 . HIS AAA 1 214 ND1 . HIS 214 25.259 1.367 -8.499 1.000 135.515 . 214 HIS AAA ND1 . 1
ATOM 1290 C CE1 . HIS AAA 1 214 CE1 . HIS 214 26.447 0.964 -8.087 1.000 138.441 . 214 HIS AAA CE1 . 1
ATOM 1291 N NE2 . HIS AAA 1 214 NE2 . HIS 214 26.840 -0.062 -8.866 1.000 134.929 . 214 HIS AAA NE2 . 1
ATOM 1292 C CD2 . HIS AAA 1 214 CD2 . HIS 214 25.866 -0.291 -9.800 1.000 130.911 . 214 HIS AAA CD2 . 1
ATOM 1293 C C . HIS AAA 1 214 C . HIS 214 22.731 -1.503 -9.608 1.000 137.825 . 214 HIS AAA C . 1
ATOM 1294 O O . HIS AAA 1 214 O . HIS 214 22.495 -2.277 -10.540 1.000 150.776 . 214 HIS AAA O . 1
ATOM 1295 N N A GLN AAA 1 215 N . GLN 215 23.294 -1.887 -8.447 0.480 141.364 . 215 GLN AAA N . 1
ATOM 1296 N N B GLN AAA 1 215 N . GLN 215 23.278 -1.853 -8.442 0.520 133.939 . 215 GLN AAA N . 1
ATOM 1297 C CA A GLN AAA 1 215 CA . GLN 215 23.844 -3.210 -8.165 0.480 129.189 . 215 GLN AAA CA . 1
ATOM 1298 C CA B GLN AAA 1 215 CA . GLN 215 23.841 -3.149 -8.107 0.520 117.507 . 215 GLN AAA CA . 1
ATOM 1299 C CB A GLN AAA 1 215 CB . GLN 215 24.726 -3.175 -6.909 0.480 113.431 . 215 GLN AAA CB . 1
ATOM 1300 C CB B GLN AAA 1 215 CB . GLN 215 24.671 -2.945 -6.835 0.520 94.562 . 215 GLN AAA CB . 1
ATOM 1301 C CG A GLN AAA 1 215 CG . GLN 215 26.179 -2.812 -7.202 0.480 100.883 . 215 GLN AAA CG . 1
ATOM 1302 C CG B GLN AAA 1 215 CG . GLN 215 24.716 -4.121 -5.885 0.520 76.950 . 215 GLN AAA CG . 1
ATOM 1303 C CD A GLN AAA 1 215 CD . GLN 215 27.052 -2.616 -5.985 0.480 95.652 . 215 GLN AAA CD . 1
ATOM 1304 C CD B GLN AAA 1 215 CD . GLN 215 23.597 -4.055 -4.885 0.520 66.597 . 215 GLN AAA CD . 1
ATOM 1305 O OE1 A GLN AAA 1 215 OE1 . GLN 215 26.717 -3.021 -4.874 0.480 93.376 . 215 GLN AAA OE1 . 1
ATOM 1306 O OE1 B GLN AAA 1 215 OE1 . GLN 215 23.583 -3.212 -3.988 0.520 57.891 . 215 GLN AAA OE1 . 1
ATOM 1307 N NE2 A GLN AAA 1 215 NE2 . GLN 215 28.203 -2.003 -6.201 0.480 89.369 . 215 GLN AAA NE2 . 1
ATOM 1308 N NE2 B GLN AAA 1 215 NE2 . GLN 215 22.665 -4.982 -5.023 0.520 72.630 . 215 GLN AAA NE2 . 1
ATOM 1309 C C A GLN AAA 1 215 C . GLN 215 22.743 -4.269 -8.076 0.480 128.839 . 215 GLN AAA C . 1
ATOM 1310 C C B GLN AAA 1 215 C . GLN 215 22.752 -4.229 -8.114 0.520 121.446 . 215 GLN AAA C . 1
ATOM 1311 O O A GLN AAA 1 215 O . GLN 215 23.020 -5.459 -8.218 0.480 130.660 . 215 GLN AAA O . 1
ATOM 1312 O O B GLN AAA 1 215 O . GLN 215 23.037 -5.388 -8.416 0.520 122.587 . 215 GLN AAA O . 1
ATOM 1313 N N . TYR AAA 1 216 N . TYR 216 21.500 -3.824 -7.849 1.000 126.270 . 216 TYR AAA N . 1
ATOM 1314 C CA . TYR AAA 1 216 CA . TYR 216 20.337 -4.708 -7.820 1.000 122.380 . 216 TYR AAA CA . 1
ATOM 1315 C CB . TYR AAA 1 216 CB . TYR 216 19.082 -3.878 -7.512 1.000 136.266 . 216 TYR AAA CB . 1
ATOM 1316 C CG . TYR AAA 1 216 CG . TYR 216 17.780 -4.616 -7.298 1.000 145.948 . 216 TYR AAA CG . 1
ATOM 1317 C CD1 . TYR AAA 1 216 CD1 . TYR 216 17.457 -5.155 -6.060 1.000 138.032 . 216 TYR AAA CD1 . 1
ATOM 1318 C CE1 . TYR AAA 1 216 CE1 . TYR 216 16.255 -5.818 -5.853 1.000 127.567 . 216 TYR AAA CE1 . 1
ATOM 1319 C CZ . TYR AAA 1 216 CZ . TYR 216 15.337 -5.927 -6.885 1.000 121.959 . 216 TYR AAA CZ . 1
ATOM 1320 O OH . TYR AAA 1 216 OH . TYR 216 14.160 -6.581 -6.670 1.000 108.138 . 216 TYR AAA OH . 1
ATOM 1321 C CE2 . TYR AAA 1 216 CE2 . TYR 216 15.628 -5.379 -8.123 1.000 123.610 . 216 TYR AAA CE2 . 1
ATOM 1322 C CD2 . TYR AAA 1 216 CD2 . TYR 216 16.840 -4.730 -8.316 1.000 146.790 . 216 TYR AAA CD2 . 1
ATOM 1323 C C . TYR AAA 1 216 C . TYR 216 20.236 -5.526 -9.117 1.000 112.439 . 216 TYR AAA C . 1
ATOM 1324 O O . TYR AAA 1 216 O . TYR 216 19.889 -6.706 -9.070 1.000 89.764 . 216 TYR AAA O . 1
ATOM 1325 N N . PHE AAA 1 217 N . PHE 217 20.561 -4.885 -10.258 1.000 112.892 . 217 PHE AAA N . 1
ATOM 1326 C CA . PHE AAA 1 217 CA . PHE 217 20.489 -5.444 -11.606 1.000 102.991 . 217 PHE AAA CA . 1
ATOM 1327 C CB . PHE AAA 1 217 CB . PHE 217 19.868 -4.452 -12.600 1.000 99.829 . 217 PHE AAA CB . 1
ATOM 1328 C CG . PHE AAA 1 217 CG . PHE 217 18.506 -3.915 -12.236 1.000 122.955 . 217 PHE AAA CG . 1
ATOM 1329 C CD1 . PHE AAA 1 217 CD1 . PHE 217 17.347 -4.564 -12.648 1.000 121.326 . 217 PHE AAA CD1 . 1
ATOM 1330 C CE1 . PHE AAA 1 217 CE1 . PHE 217 16.092 -4.074 -12.306 1.000 127.221 . 217 PHE AAA CE1 . 1
ATOM 1331 C CZ . PHE AAA 1 217 CZ . PHE 217 15.979 -2.923 -11.553 1.000 143.289 . 217 PHE AAA CZ . 1
ATOM 1332 C CD2 . PHE AAA 1 217 CD2 . PHE 217 18.375 -2.751 -11.487 1.000 138.419 . 217 PHE AAA CD2 . 1
ATOM 1333 C CE2 . PHE AAA 1 217 CE2 . PHE 217 17.119 -2.261 -11.145 1.000 152.502 . 217 PHE AAA CE2 . 1
ATOM 1334 C C . PHE AAA 1 217 C . PHE 217 21.884 -5.780 -12.139 1.000 96.401 . 217 PHE AAA C . 1
ATOM 1335 O O . PHE AAA 1 217 O . PHE 217 22.030 -6.654 -12.993 1.000 98.123 . 217 PHE AAA O . 1
ATOM 1336 N N . MET AAA 1 218 N . MET 218 22.915 -5.066 -11.673 1.000 77.677 . 218 MET AAA N . 1
ATOM 1337 C CA . MET AAA 1 218 CA . MET 218 24.236 -5.269 -12.246 1.000 64.900 . 218 MET AAA CA . 1
ATOM 1338 C CB . MET AAA 1 218 CB . MET 218 24.912 -3.951 -12.602 1.000 67.243 . 218 MET AAA CB . 1
ATOM 1339 C CG . MET AAA 1 218 CG . MET 218 24.413 -3.395 -13.903 1.000 67.361 . 218 MET AAA CG . 1
ATOM 1340 S SD . MET AAA 1 218 SD . MET 218 24.573 -1.622 -13.829 1.000 71.445 . 218 MET AAA SD . 1
ATOM 1341 C CE . MET AAA 1 218 CE . MET 218 22.877 -1.194 -13.424 1.000 59.968 . 218 MET AAA CE . 1
ATOM 1342 C C . MET AAA 1 218 C . MET 218 25.124 -6.017 -11.272 1.000 62.264 . 218 MET AAA C . 1
ATOM 1343 O O . MET AAA 1 218 O . MET 218 26.159 -5.498 -10.833 1.000 57.407 . 218 MET AAA O . 1
ATOM 1344 N N . THR AAA 1 219 N . THR 219 24.717 -7.269 -11.034 1.000 53.935 . 219 THR AAA N . 1
ATOM 1345 C CA . THR AAA 1 219 CA . THR 219 25.260 -8.071 -9.955 1.000 51.311 . 219 THR AAA CA . 1
ATOM 1346 C CB . THR AAA 1 219 CB . THR 219 24.402 -9.316 -9.687 1.000 47.014 . 219 THR AAA CB . 1
ATOM 1347 O OG1 . THR AAA 1 219 OG1 . THR 219 24.401 -10.148 -10.848 1.000 40.349 . 219 THR AAA OG1 . 1
ATOM 1348 C CG2 . THR AAA 1 219 CG2 . THR 219 22.985 -8.981 -9.278 1.000 41.364 . 219 THR AAA CG2 . 1
ATOM 1349 C C . THR AAA 1 219 C . THR 219 26.731 -8.378 -10.219 1.000 52.063 . 219 THR AAA C . 1
ATOM 1350 O O . THR AAA 1 219 O . THR 219 27.476 -8.634 -9.271 1.000 54.652 . 219 THR AAA O . 1
ATOM 1351 N N . GLU AAA 1 220 N . GLU 220 27.136 -8.314 -11.494 1.000 45.853 . 220 GLU AAA N . 1
ATOM 1352 C CA . GLU AAA 1 220 CA . GLU 220 28.452 -8.787 -11.868 1.000 42.321 . 220 GLU AAA CA . 1
ATOM 1353 C CB . GLU AAA 1 220 CB . GLU 220 28.515 -9.217 -13.334 1.000 44.066 . 220 GLU AAA CB . 1
ATOM 1354 C CG . GLU AAA 1 220 CG . GLU 220 28.621 -8.101 -14.349 1.000 47.191 . 220 GLU AAA CG . 1
ATOM 1355 C CD . GLU AAA 1 220 CD . GLU 220 27.356 -7.410 -14.846 1.000 53.599 . 220 GLU AAA CD . 1
ATOM 1356 O OE1 . GLU AAA 1 220 OE1 . GLU 220 26.246 -7.684 -14.302 1.000 49.063 . 220 GLU AAA OE1 . 1
ATOM 1357 O OE2 . GLU AAA 1 220 OE2 . GLU 220 27.491 -6.585 -15.802 1.000 71.312 . 220 GLU AAA OE2 . 1
ATOM 1358 C C . GLU AAA 1 220 C . GLU 220 29.495 -7.762 -11.450 1.000 46.272 . 220 GLU AAA C . 1
ATOM 1359 O O . GLU AAA 1 220 O . GLU 220 30.689 -8.052 -11.560 1.000 51.831 . 220 GLU AAA O . 1
ATOM 1360 N N . TYR AAA 1 221 N . TYR 221 29.036 -6.606 -10.938 1.000 46.926 . 221 TYR AAA N . 1
ATOM 1361 C CA . TYR AAA 1 221 CA . TYR 221 29.959 -5.567 -10.490 1.000 62.853 . 221 TYR AAA CA . 1
ATOM 1362 C CB . TYR AAA 1 221 CB . TYR 221 29.588 -4.233 -11.142 1.000 69.293 . 221 TYR AAA CB . 1
ATOM 1363 C CG . TYR AAA 1 221 CG . TYR 221 30.084 -4.147 -12.556 1.000 71.818 . 221 TYR AAA CG . 1
ATOM 1364 C CD1 . TYR AAA 1 221 CD1 . TYR 221 31.442 -4.033 -12.814 1.000 74.347 . 221 TYR AAA CD1 . 1
ATOM 1365 C CE1 . TYR AAA 1 221 CE1 . TYR 221 31.916 -3.996 -14.113 1.000 87.159 . 221 TYR AAA CE1 . 1
ATOM 1366 C CZ . TYR AAA 1 221 CZ . TYR 221 31.022 -4.072 -15.169 1.000 93.045 . 221 TYR AAA CZ . 1
ATOM 1367 O OH . TYR AAA 1 221 OH . TYR 221 31.521 -4.026 -16.436 1.000 106.036 . 221 TYR AAA OH . 1
ATOM 1368 C CE2 . TYR AAA 1 221 CE2 . TYR 221 29.660 -4.210 -14.931 1.000 84.249 . 221 TYR AAA CE2 . 1
ATOM 1369 C CD2 . TYR AAA 1 221 CD2 . TYR 221 29.206 -4.252 -13.623 1.000 72.277 . 221 TYR AAA CD2 . 1
ATOM 1370 C C . TYR AAA 1 221 C . TYR 221 30.047 -5.478 -8.965 1.000 64.306 . 221 TYR AAA C . 1
ATOM 1371 O O . TYR AAA 1 221 O . TYR 221 30.770 -4.637 -8.420 1.000 65.211 . 221 TYR AAA O . 1
ATOM 1372 N N . VAL AAA 1 222 N . VAL 222 29.272 -6.336 -8.290 1.000 64.319 . 222 VAL AAA N . 1
ATOM 1373 C CA . VAL AAA 1 222 CA . VAL 222 29.226 -6.392 -6.842 1.000 54.997 . 222 VAL AAA CA . 1
ATOM 1374 C CB . VAL AAA 1 222 CB . VAL 222 27.989 -7.169 -6.382 1.000 48.296 . 222 VAL AAA CB . 1
ATOM 1375 C CG1 . VAL AAA 1 222 CG1 . VAL 222 27.985 -7.391 -4.878 1.000 55.122 . 222 VAL AAA CG1 . 1
ATOM 1376 C CG2 . VAL AAA 1 222 CG2 . VAL 222 26.751 -6.442 -6.816 1.000 44.470 . 222 VAL AAA CG2 . 1
ATOM 1377 C C . VAL AAA 1 222 C . VAL 222 30.491 -7.079 -6.355 1.000 56.726 . 222 VAL AAA C . 1
ATOM 1378 O O . VAL AAA 1 222 O . VAL 222 30.761 -8.209 -6.756 1.000 52.956 . 222 VAL AAA O . 1
ATOM 1379 N N . ALA AAA 1 223 N . ALA 223 31.235 -6.370 -5.490 1.000 63.077 . 223 ALA AAA N . 1
ATOM 1380 C CA . ALA AAA 1 223 CA . ALA 223 32.406 -6.896 -4.800 1.000 64.965 . 223 ALA AAA CA . 1
ATOM 1381 C CB . ALA AAA 1 223 CB . ALA 223 32.074 -8.157 -4.027 1.000 75.070 . 223 ALA AAA CB . 1
ATOM 1382 C C . ALA AAA 1 223 C . ALA 223 33.561 -7.121 -5.778 1.000 54.768 . 223 ALA AAA C . 1
ATOM 1383 O O . ALA AAA 1 223 O . ALA 223 33.707 -6.346 -6.724 1.000 51.462 . 223 ALA AAA O . 1
ATOM 1384 N N . THR AAA 1 224 N . THR 224 34.376 -8.159 -5.509 1.000 43.208 . 224 THR AAA N . 1
ATOM 1385 C CA . THR AAA 1 224 CA . THR 224 35.717 -8.256 -6.064 1.000 44.665 . 224 THR AAA CA . 1
ATOM 1386 C CB . THR AAA 1 224 CB . THR 224 36.771 -8.465 -4.963 1.000 45.377 . 224 THR AAA CB . 1
ATOM 1387 O OG1 . THR AAA 1 224 OG1 . THR 224 36.751 -7.407 -3.999 1.000 48.346 . 224 THR AAA OG1 . 1
ATOM 1388 C CG2 . THR AAA 1 224 CG2 . THR 224 38.184 -8.673 -5.472 1.000 39.938 . 224 THR AAA CG2 . 1
ATOM 1389 C C . THR AAA 1 224 C . THR 224 35.740 -9.493 -6.934 1.000 48.807 . 224 THR AAA C . 1
ATOM 1390 O O . THR AAA 1 224 O . THR 224 35.332 -10.542 -6.450 1.000 57.412 . 224 THR AAA O . 1
ATOM 1391 N N . ARG AAA 1 225 N . ARG 225 36.233 -9.355 -8.178 1.000 50.063 . 225 ARG AAA N . 1
ATOM 1392 C CA . ARG AAA 1 225 CA . ARG 225 36.095 -10.346 -9.241 1.000 45.977 . 225 ARG AAA CA . 1
ATOM 1393 C CB . ARG AAA 1 225 CB . ARG 225 36.872 -9.925 -10.488 1.000 48.733 . 225 ARG AAA CB . 1
ATOM 1394 C CG . ARG AAA 1 225 CG . ARG 225 36.817 -10.910 -11.653 1.000 55.087 . 225 ARG AAA CG . 1
ATOM 1395 C CD . ARG AAA 1 225 CD . ARG 225 37.757 -10.624 -12.828 1.000 52.131 . 225 ARG AAA CD . 1
ATOM 1396 N NE . ARG AAA 1 225 NE . ARG 225 38.047 -9.194 -12.826 1.000 54.648 . 225 ARG AAA NE . 1
ATOM 1397 C CZ . ARG AAA 1 225 CZ . ARG 225 39.255 -8.656 -12.811 1.000 46.951 . 225 ARG AAA CZ . 1
ATOM 1398 N NH1 . ARG AAA 1 225 NH1 . ARG 225 39.386 -7.345 -12.753 1.000 51.637 . 225 ARG AAA NH1 . 1
ATOM 1399 N NH2 . ARG AAA 1 225 NH2 . ARG 225 40.321 -9.417 -12.897 1.000 44.041 . 225 ARG AAA NH2 . 1
ATOM 1400 C C . ARG AAA 1 225 C . ARG 225 36.564 -11.725 -8.795 1.000 44.936 . 225 ARG AAA C . 1
ATOM 1401 O O . ARG AAA 1 225 O . ARG 225 35.913 -12.713 -9.111 1.000 55.308 . 225 ARG AAA O . 1
ATOM 1402 N N . TRP AAA 1 226 N . TRP 226 37.674 -11.781 -8.056 1.000 39.799 . 226 TRP AAA N . 1
ATOM 1403 C CA . TRP AAA 1 226 CA . TRP 226 38.351 -13.035 -7.798 1.000 41.217 . 226 TRP AAA CA . 1
ATOM 1404 C CB . TRP AAA 1 226 CB . TRP 226 39.766 -12.769 -7.304 1.000 45.381 . 226 TRP AAA CB . 1
ATOM 1405 C CG . TRP AAA 1 226 CG . TRP 226 40.697 -12.282 -8.360 1.000 56.813 . 226 TRP AAA CG . 1
ATOM 1406 C CD1 . TRP AAA 1 226 CD1 . TRP 226 40.448 -12.170 -9.698 1.000 57.980 . 226 TRP AAA CD1 . 1
ATOM 1407 N NE1 . TRP AAA 1 226 NE1 . TRP 226 41.566 -11.710 -10.331 1.000 53.705 . 226 TRP AAA NE1 . 1
ATOM 1408 C CE2 . TRP AAA 1 226 CE2 . TRP 226 42.572 -11.526 -9.415 1.000 54.250 . 226 TRP AAA CE2 . 1
ATOM 1409 C CD2 . TRP AAA 1 226 CD2 . TRP 226 42.056 -11.865 -8.154 1.000 53.443 . 226 TRP AAA CD2 . 1
ATOM 1410 C CE3 . TRP AAA 1 226 CE3 . TRP 226 42.885 -11.763 -7.041 1.000 45.334 . 226 TRP AAA CE3 . 1
ATOM 1411 C CZ3 . TRP AAA 1 226 CZ3 . TRP 226 44.182 -11.343 -7.213 1.000 48.701 . 226 TRP AAA CZ3 . 1
ATOM 1412 C CH2 . TRP AAA 1 226 CH2 . TRP 226 44.669 -10.981 -8.466 1.000 46.345 . 226 TRP AAA CH2 . 1
ATOM 1413 C CZ2 . TRP AAA 1 226 CZ2 . TRP 226 43.885 -11.088 -9.584 1.000 49.980 . 226 TRP AAA CZ2 . 1
ATOM 1414 C C . TRP AAA 1 226 C . TRP 226 37.607 -13.899 -6.785 1.000 43.514 . 226 TRP AAA C . 1
ATOM 1415 O O . TRP AAA 1 226 O . TRP 226 37.905 -15.099 -6.683 1.000 52.261 . 226 TRP AAA O . 1
ATOM 1416 N N . TYR AAA 1 227 N . TYR 227 36.701 -13.271 -6.016 1.000 40.266 . 227 TYR AAA N . 1
ATOM 1417 C CA . TYR AAA 1 227 CA . TYR 227 35.998 -13.932 -4.926 1.000 38.684 . 227 TYR AAA CA . 1
ATOM 1418 C CB . TYR AAA 1 227 CB . TYR 227 36.468 -13.394 -3.572 1.000 35.035 . 227 TYR AAA CB . 1
ATOM 1419 C CG . TYR AAA 1 227 CG . TYR 227 37.963 -13.373 -3.385 1.000 37.188 . 227 TYR AAA CG . 1
ATOM 1420 C CD1 . TYR AAA 1 227 CD1 . TYR 227 38.662 -14.465 -2.860 1.000 35.793 . 227 TYR AAA CD1 . 1
ATOM 1421 C CE1 . TYR AAA 1 227 CE1 . TYR 227 40.050 -14.438 -2.737 1.000 32.372 . 227 TYR AAA CE1 . 1
ATOM 1422 C CZ . TYR AAA 1 227 CZ . TYR 227 40.749 -13.291 -3.094 1.000 31.708 . 227 TYR AAA CZ . 1
ATOM 1423 O OH . TYR AAA 1 227 OH . TYR 227 42.106 -13.187 -3.004 1.000 36.155 . 227 TYR AAA OH . 1
ATOM 1424 C CE2 . TYR AAA 1 227 CE2 . TYR 227 40.072 -12.195 -3.595 1.000 31.539 . 227 TYR AAA CE2 . 1
ATOM 1425 C CD2 . TYR AAA 1 227 CD2 . TYR 227 38.692 -12.242 -3.744 1.000 36.635 . 227 TYR AAA CD2 . 1
ATOM 1426 C C . TYR AAA 1 227 C . TYR 227 34.493 -13.780 -5.138 1.000 40.113 . 227 TYR AAA C . 1
ATOM 1427 O O . TYR AAA 1 227 O . TYR 227 33.680 -14.051 -4.253 1.000 44.329 . 227 TYR AAA O . 1
ATOM 1428 N N . ARG AAA 1 228 N . ARG 228 34.128 -13.337 -6.341 1.000 43.179 . 228 ARG AAA N . 1
ATOM 1429 C CA . ARG AAA 1 228 CA . ARG 228 32.738 -13.074 -6.669 1.000 43.283 . 228 ARG AAA CA . 1
ATOM 1430 C CB . ARG AAA 1 228 CB . ARG 228 32.664 -12.155 -7.874 1.000 38.724 . 228 ARG AAA CB . 1
ATOM 1431 C CG . ARG AAA 1 228 CG . ARG 228 31.342 -11.420 -7.880 1.000 44.947 . 228 ARG AAA CG . 1
ATOM 1432 C CD . ARG AAA 1 228 CD . ARG 228 31.233 -10.638 -9.171 1.000 54.484 . 228 ARG AAA CD . 1
ATOM 1433 N NE . ARG AAA 1 228 NE . ARG 228 31.857 -9.347 -8.976 1.000 48.154 . 228 ARG AAA NE . 1
ATOM 1434 C CZ . ARG AAA 1 228 CZ . ARG 228 32.843 -8.914 -9.736 1.000 51.149 . 228 ARG AAA CZ . 1
ATOM 1435 N NH1 . ARG AAA 1 228 NH1 . ARG 228 33.377 -7.722 -9.523 1.000 56.369 . 228 ARG AAA NH1 . 1
ATOM 1436 N NH2 . ARG AAA 1 228 NH2 . ARG 228 33.276 -9.677 -10.719 1.000 44.734 . 228 ARG AAA NH2 . 1
ATOM 1437 C C . ARG AAA 1 228 C . ARG 228 32.044 -14.354 -7.109 1.000 45.882 . 228 ARG AAA C . 1
ATOM 1438 O O . ARG AAA 1 228 O . ARG 228 32.488 -15.012 -8.058 1.000 54.011 . 228 ARG AAA O . 1
ATOM 1439 N N . ALA AAA 1 229 N . ALA 229 30.945 -14.652 -6.413 1.000 40.896 . 229 ALA AAA N . 1
ATOM 1440 C CA . ALA AAA 1 229 CA . ALA 229 30.173 -15.863 -6.580 1.000 41.975 . 229 ALA AAA CA . 1
ATOM 1441 C CB . ALA AAA 1 229 CB . ALA 229 29.089 -15.902 -5.519 1.000 44.825 . 229 ALA AAA CB . 1
ATOM 1442 C C . ALA AAA 1 229 C . ALA 229 29.595 -15.922 -7.994 1.000 44.250 . 229 ALA AAA C . 1
ATOM 1443 O O . ALA AAA 1 229 O . ALA 229 29.215 -14.893 -8.565 1.000 43.113 . 229 ALA AAA O . 1
ATOM 1444 N N . PRO AAA 1 230 N . PRO 230 29.464 -17.142 -8.569 1.000 44.236 . 230 PRO AAA N . 1
ATOM 1445 C CA . PRO AAA 1 230 CA . PRO 230 28.806 -17.336 -9.863 1.000 43.377 . 230 PRO AAA CA . 1
ATOM 1446 C CB . PRO AAA 1 230 CB . PRO 230 28.561 -18.845 -9.918 1.000 42.409 . 230 PRO AAA CB . 1
ATOM 1447 C CG . PRO AAA 1 230 CG . PRO 230 29.683 -19.413 -9.088 1.000 47.727 . 230 PRO AAA CG . 1
ATOM 1448 C CD . PRO AAA 1 230 CD . PRO 230 29.914 -18.407 -7.976 1.000 43.071 . 230 PRO AAA CD . 1
ATOM 1449 C C . PRO AAA 1 230 C . PRO 230 27.458 -16.633 -9.994 1.000 44.794 . 230 PRO AAA C . 1
ATOM 1450 O O . PRO AAA 1 230 O . PRO 230 27.173 -16.031 -11.032 1.000 48.778 . 230 PRO AAA O . 1
ATOM 1451 N N . GLU AAA 1 231 N . GLU 231 26.629 -16.709 -8.946 1.000 44.877 . 231 GLU AAA N . 1
ATOM 1452 C CA . GLU AAA 1 231 CA . GLU 231 25.291 -16.144 -9.035 1.000 47.511 . 231 GLU AAA CA . 1
ATOM 1453 C CB . GLU AAA 1 231 CB . GLU 231 24.391 -16.520 -7.847 1.000 48.008 . 231 GLU AAA CB . 1
ATOM 1454 C CG . GLU AAA 1 231 CG . GLU 231 24.904 -16.040 -6.509 1.000 55.367 . 231 GLU AAA CG . 1
ATOM 1455 C CD . GLU AAA 1 231 CD . GLU 231 25.675 -17.108 -5.752 1.000 57.814 . 231 GLU AAA CD . 1
ATOM 1456 O OE1 . GLU AAA 1 231 OE1 . GLU 231 26.458 -17.857 -6.433 1.000 49.551 . 231 GLU AAA OE1 . 1
ATOM 1457 O OE2 . GLU AAA 1 231 OE2 . GLU 231 25.470 -17.199 -4.485 1.000 65.008 . 231 GLU AAA OE2 . 1
ATOM 1458 C C . GLU AAA 1 231 C . GLU 231 25.357 -14.638 -9.293 1.000 50.745 . 231 GLU AAA C . 1
ATOM 1459 O O . GLU AAA 1 231 O . GLU 231 24.424 -14.071 -9.872 1.000 58.274 . 231 GLU AAA O . 1
ATOM 1460 N N . LEU AAA 1 232 N . LEU 232 26.452 -13.994 -8.856 1.000 48.973 . 232 LEU AAA N . 1
ATOM 1461 C CA . LEU AAA 1 232 CA . LEU 232 26.591 -12.564 -9.095 1.000 46.956 . 232 LEU AAA CA . 1
ATOM 1462 C CB . LEU AAA 1 232 CB . LEU 232 27.540 -11.935 -8.072 1.000 42.423 . 232 LEU AAA CB . 1
ATOM 1463 C CG . LEU AAA 1 232 CG . LEU 232 27.024 -11.916 -6.633 1.000 41.966 . 232 LEU AAA CG . 1
ATOM 1464 C CD1 . LEU AAA 1 232 CD1 . LEU 232 28.054 -11.329 -5.708 1.000 34.132 . 232 LEU AAA CD1 . 1
ATOM 1465 C CD2 . LEU AAA 1 232 CD2 . LEU 232 25.699 -11.174 -6.510 1.000 36.435 . 232 LEU AAA CD2 . 1
ATOM 1466 C C . LEU AAA 1 232 C . LEU 232 27.052 -12.317 -10.531 1.000 51.760 . 232 LEU AAA C . 1
ATOM 1467 O O . LEU AAA 1 232 O . LEU 232 26.469 -11.487 -11.241 1.000 42.552 . 232 LEU AAA O . 1
ATOM 1468 N N . MET AAA 1 233 N . MET 233 28.102 -13.044 -10.938 1.000 51.782 . 233 MET AAA N . 1
ATOM 1469 C CA . MET AAA 1 233 CA . MET 233 28.623 -12.995 -12.297 1.000 48.877 . 233 MET AAA CA . 1
ATOM 1470 C CB . MET AAA 1 233 CB . MET 233 29.660 -14.092 -12.509 1.000 50.619 . 233 MET AAA CB . 1
ATOM 1471 C CG . MET AAA 1 233 CG . MET 233 30.900 -13.908 -11.713 1.000 50.524 . 233 MET AAA CG . 1
ATOM 1472 S SD . MET AAA 1 233 SD . MET 233 31.892 -12.591 -12.374 1.000 52.526 . 233 MET AAA SD . 1
ATOM 1473 C CE . MET AAA 1 233 CE . MET 233 32.643 -13.359 -13.803 1.000 54.596 . 233 MET AAA CE . 1
ATOM 1474 C C . MET AAA 1 233 C . MET 233 27.518 -13.235 -13.330 1.000 55.710 . 233 MET AAA C . 1
ATOM 1475 O O . MET AAA 1 233 O . MET 233 27.532 -12.600 -14.383 1.000 62.410 . 233 MET AAA O . 1
ATOM 1476 N N . LEU AAA 1 234 N . LEU 234 26.603 -14.186 -13.063 1.000 50.026 . 234 LEU AAA N . 1
ATOM 1477 C CA . LEU AAA 1 234 CA . LEU 234 25.694 -14.655 -14.101 1.000 46.615 . 234 LEU AAA CA . 1
ATOM 1478 C CB . LEU AAA 1 234 CB . LEU 234 25.688 -16.191 -14.167 1.000 42.818 . 234 LEU AAA CB . 1
ATOM 1479 C CG . LEU AAA 1 234 CG . LEU 234 27.047 -16.879 -14.299 1.000 40.214 . 234 LEU AAA CG . 1
ATOM 1480 C CD1 . LEU AAA 1 234 CD1 . LEU 234 26.914 -18.373 -14.097 1.000 38.093 . 234 LEU AAA CD1 . 1
ATOM 1481 C CD2 . LEU AAA 1 234 CD2 . LEU 234 27.711 -16.579 -15.629 1.000 38.819 . 234 LEU AAA CD2 . 1
ATOM 1482 C C . LEU AAA 1 234 C . LEU 234 24.276 -14.138 -13.868 1.000 49.599 . 234 LEU AAA C . 1
ATOM 1483 O O . LEU AAA 1 234 O . LEU 234 23.404 -14.419 -14.680 1.000 53.299 . 234 LEU AAA O . 1
ATOM 1484 N N . SER AAA 1 235 N . SER 235 24.045 -13.421 -12.764 1.000 50.545 . 235 SER AAA N . 1
ATOM 1485 C CA . SER AAA 1 235 CA . SER 235 22.715 -12.975 -12.368 1.000 57.911 . 235 SER AAA CA . 1
ATOM 1486 C CB . SER AAA 1 235 CB . SER 235 22.180 -11.937 -13.301 1.000 53.288 . 235 SER AAA CB . 1
ATOM 1487 O OG . SER AAA 1 235 OG . SER 235 22.962 -10.772 -13.204 1.000 68.047 . 235 SER AAA OG . 1
ATOM 1488 C C . SER AAA 1 235 C . SER 235 21.740 -14.148 -12.277 1.000 66.487 . 235 SER AAA C . 1
ATOM 1489 O O . SER AAA 1 235 O . SER 235 20.745 -14.186 -13.010 1.000 76.236 . 235 SER AAA O . 1
ATOM 1490 N N . LEU AAA 1 236 N . LEU 236 22.011 -15.093 -11.370 1.000 58.839 . 236 LEU AAA N . 1
ATOM 1491 C CA . LEU AAA 1 236 CA . LEU 236 21.167 -16.272 -11.301 1.000 52.544 . 236 LEU AAA CA . 1
ATOM 1492 C CB . LEU AAA 1 236 CB . LEU 236 21.947 -17.472 -10.760 1.000 49.379 . 236 LEU AAA CB . 1
ATOM 1493 C CG . LEU AAA 1 236 CG . LEU 236 23.139 -17.956 -11.590 1.000 59.647 . 236 LEU AAA CG . 1
ATOM 1494 C CD1 . LEU AAA 1 236 CD1 . LEU 236 23.863 -19.072 -10.846 1.000 57.737 . 236 LEU AAA CD1 . 1
ATOM 1495 C CD2 . LEU AAA 1 236 CD2 . LEU 236 22.746 -18.434 -12.982 1.000 54.002 . 236 LEU AAA CD2 . 1
ATOM 1496 C C . LEU AAA 1 236 C . LEU 236 19.886 -16.030 -10.497 1.000 52.667 . 236 LEU AAA C . 1
ATOM 1497 O O . LEU AAA 1 236 O . LEU 236 19.118 -16.968 -10.335 1.000 66.960 . 236 LEU AAA O . 1
ATOM 1498 N N . HIS AAA 1 237 N . HIS 237 19.637 -14.799 -10.031 1.000 52.263 . 237 HIS AAA N . 1
ATOM 1499 C CA . HIS AAA 1 237 CA . HIS 237 18.436 -14.372 -9.300 1.000 64.864 . 237 HIS AAA CA . 1
ATOM 1500 C CB . HIS AAA 1 237 CB . HIS 237 17.174 -14.351 -10.180 1.000 69.820 . 237 HIS AAA CB . 1
ATOM 1501 C CG . HIS AAA 1 237 CG . HIS 237 17.289 -13.476 -11.383 1.000 95.812 . 237 HIS AAA CG . 1
ATOM 1502 N ND1 . HIS AAA 1 237 ND1 . HIS 237 17.556 -13.996 -12.650 1.000 87.528 . 237 HIS AAA ND1 . 1
ATOM 1503 C CE1 . HIS AAA 1 237 CE1 . HIS 237 17.609 -12.999 -13.514 1.000 95.292 . 237 HIS AAA CE1 . 1
ATOM 1504 N NE2 . HIS AAA 1 237 NE2 . HIS 237 17.398 -11.840 -12.843 1.000 100.140 . 237 HIS AAA NE2 . 1
ATOM 1505 C CD2 . HIS AAA 1 237 CD2 . HIS 237 17.196 -12.127 -11.518 1.000 98.081 . 237 HIS AAA CD2 . 1
ATOM 1506 C C . HIS AAA 1 237 C . HIS 237 18.218 -15.119 -7.977 1.000 67.536 . 237 HIS AAA C . 1
ATOM 1507 O O . HIS AAA 1 237 O . HIS 237 17.094 -15.216 -7.490 1.000 67.457 . 237 HIS AAA O . 1
ATOM 1508 N N . GLU AAA 1 238 N . GLU 238 19.312 -15.600 -7.375 1.000 67.093 . 238 GLU AAA N . 1
ATOM 1509 C CA . GLU AAA 1 238 CA . GLU 238 19.308 -16.268 -6.086 1.000 58.222 . 238 GLU AAA CA . 1
ATOM 1510 C CB . GLU AAA 1 238 CB . GLU 238 19.469 -17.781 -6.328 1.000 67.133 . 238 GLU AAA CB . 1
ATOM 1511 C CG . GLU AAA 1 238 CG . GLU 238 18.708 -18.701 -5.361 1.000 69.131 . 238 GLU AAA CG . 1
ATOM 1512 C CD . GLU AAA 1 238 CD . GLU 238 19.213 -20.129 -5.103 1.000 73.413 . 238 GLU AAA CD . 1
ATOM 1513 O OE1 . GLU AAA 1 238 OE1 . GLU 238 19.546 -20.857 -6.074 1.000 62.893 . 238 GLU AAA OE1 . 1
ATOM 1514 O OE2 . GLU AAA 1 238 OE2 . GLU 238 19.277 -20.533 -3.910 1.000 82.287 . 238 GLU AAA OE2 . 1
ATOM 1515 C C . GLU AAA 1 238 C . GLU 238 20.456 -15.651 -5.287 1.000 48.791 . 238 GLU AAA C . 1
ATOM 1516 O O . GLU AAA 1 238 O . GLU 238 21.604 -16.093 -5.412 1.000 49.681 . 238 GLU AAA O . 1
ATOM 1517 N N . TYR AAA 1 239 N . TYR 239 20.149 -14.598 -4.511 1.000 42.441 . 239 TYR AAA N . 1
ATOM 1518 C CA . TYR AAA 1 239 CA . TYR 239 21.192 -13.875 -3.785 1.000 47.061 . 239 TYR AAA CA . 1
ATOM 1519 C CB . TYR AAA 1 239 CB . TYR 239 21.229 -12.404 -4.217 1.000 44.285 . 239 TYR AAA CB . 1
ATOM 1520 C CG . TYR AAA 1 239 CG . TYR 239 21.159 -12.251 -5.715 1.000 45.698 . 239 TYR AAA CG . 1
ATOM 1521 C CD1 . TYR AAA 1 239 CD1 . TYR 239 22.186 -12.711 -6.522 1.000 48.123 . 239 TYR AAA CD1 . 1
ATOM 1522 C CE1 . TYR AAA 1 239 CE1 . TYR 239 22.134 -12.612 -7.904 1.000 48.427 . 239 TYR AAA CE1 . 1
ATOM 1523 C CZ . TYR AAA 1 239 CZ . TYR 239 21.013 -12.073 -8.509 1.000 51.319 . 239 TYR AAA CZ . 1
ATOM 1524 O OH . TYR AAA 1 239 OH . TYR 239 20.947 -11.960 -9.873 1.000 57.657 . 239 TYR AAA OH . 1
ATOM 1525 C CE2 . TYR AAA 1 239 CE2 . TYR 239 19.960 -11.639 -7.721 1.000 48.222 . 239 TYR AAA CE2 . 1
ATOM 1526 C CD2 . TYR AAA 1 239 CD2 . TYR 239 20.046 -11.718 -6.339 1.000 46.569 . 239 TYR AAA CD2 . 1
ATOM 1527 C C . TYR AAA 1 239 C . TYR 239 21.073 -14.067 -2.269 1.000 52.844 . 239 TYR AAA C . 1
ATOM 1528 O O . TYR AAA 1 239 O . TYR 239 20.354 -13.317 -1.588 1.000 49.670 . 239 TYR AAA O . 1
ATOM 1529 N N . THR AAA 1 240 N . THR 240 21.811 -15.058 -1.732 1.000 55.044 . 240 THR AAA N . 1
ATOM 1530 C CA . THR AAA 1 240 CA . THR 240 21.688 -15.373 -0.307 1.000 52.789 . 240 THR AAA CA . 1
ATOM 1531 C CB . THR AAA 1 240 CB . THR 240 21.131 -16.785 -0.117 1.000 53.420 . 240 THR AAA CB . 1
ATOM 1532 O OG1 . THR AAA 1 240 OG1 . THR 240 21.984 -17.633 -0.893 1.000 57.436 . 240 THR AAA OG1 . 1
ATOM 1533 C CG2 . THR AAA 1 240 CG2 . THR 240 19.680 -16.897 -0.531 1.000 52.423 . 240 THR AAA CG2 . 1
ATOM 1534 C C . THR AAA 1 240 C . THR 240 23.042 -15.319 0.399 1.000 50.634 . 240 THR AAA C . 1
ATOM 1535 O O . THR AAA 1 240 O . THR 240 24.049 -14.985 -0.222 1.000 51.336 . 240 THR AAA O . 1
ATOM 1536 N N . GLN AAA 1 241 N . GLN 241 23.064 -15.690 1.688 1.000 45.951 . 241 GLN AAA N . 1
ATOM 1537 C CA . GLN AAA 1 241 CA . GLN 241 24.294 -15.832 2.457 1.000 42.099 . 241 GLN AAA CA . 1
ATOM 1538 C CB . GLN AAA 1 241 CB . GLN 241 24.021 -16.406 3.849 1.000 43.431 . 241 GLN AAA CB . 1
ATOM 1539 C CG . GLN AAA 1 241 CG . GLN 241 23.308 -15.465 4.802 1.000 46.459 . 241 GLN AAA CG . 1
ATOM 1540 C CD . GLN AAA 1 241 CD . GLN 241 21.800 -15.531 4.742 1.000 58.251 . 241 GLN AAA CD . 1
ATOM 1541 O OE1 . GLN AAA 1 241 OE1 . GLN 241 21.193 -15.840 3.710 1.000 58.518 . 241 GLN AAA OE1 . 1
ATOM 1542 N NE2 . GLN AAA 1 241 NE2 . GLN 241 21.177 -15.192 5.861 1.000 57.567 . 241 GLN AAA NE2 . 1
ATOM 1543 C C . GLN AAA 1 241 C . GLN 241 25.281 -16.741 1.717 1.000 42.762 . 241 GLN AAA C . 1
ATOM 1544 O O . GLN AAA 1 241 O . GLN 241 26.482 -16.715 1.976 1.000 41.659 . 241 GLN AAA O . 1
ATOM 1545 N N . ALA AAA 1 242 N . ALA 242 24.797 -17.521 0.748 1.000 42.260 . 242 ALA AAA N . 1
ATOM 1546 C CA . ALA AAA 1 242 CA . ALA 242 25.666 -18.459 0.057 1.000 41.739 . 242 ALA AAA CA . 1
ATOM 1547 C CB . ALA AAA 1 242 CB . ALA 242 24.858 -19.346 -0.860 1.000 39.685 . 242 ALA AAA CB . 1
ATOM 1548 C C . ALA AAA 1 242 C . ALA 242 26.704 -17.708 -0.756 1.000 44.239 . 242 ALA AAA C . 1
ATOM 1549 O O . ALA AAA 1 242 O . ALA 242 27.687 -18.330 -1.159 1.000 47.058 . 242 ALA AAA O . 1
ATOM 1550 N N . ILE AAA 1 243 N . ILE 243 26.410 -16.425 -1.079 1.000 43.008 . 243 ILE AAA N . 1
ATOM 1551 C CA . ILE AAA 1 243 CA . ILE 243 27.352 -15.519 -1.734 1.000 40.437 . 243 ILE AAA CA . 1
ATOM 1552 C CB . ILE AAA 1 243 CB . ILE 243 26.775 -14.098 -1.792 1.000 37.777 . 243 ILE AAA CB . 1
ATOM 1553 C CG1 . ILE AAA 1 243 CG1 . ILE 243 25.743 -13.974 -2.900 1.000 39.404 . 243 ILE AAA CG1 . 1
ATOM 1554 C CG2 . ILE AAA 1 243 CG2 . ILE 243 27.871 -13.066 -1.987 1.000 37.112 . 243 ILE AAA CG2 . 1
ATOM 1555 C CD1 . ILE AAA 1 243 CD1 . ILE 243 24.948 -12.684 -2.787 1.000 44.077 . 243 ILE AAA CD1 . 1
ATOM 1556 C C . ILE AAA 1 243 C . ILE 243 28.670 -15.526 -0.954 1.000 40.590 . 243 ILE AAA C . 1
ATOM 1557 O O . ILE AAA 1 243 O . ILE 243 29.751 -15.638 -1.545 1.000 40.718 . 243 ILE AAA O . 1
ATOM 1558 N N . ASP AAA 1 244 N . ASP 244 28.547 -15.432 0.380 1.000 34.227 . 244 ASP AAA N . 1
ATOM 1559 C CA . ASP AAA 1 244 CA . ASP 244 29.689 -15.350 1.264 1.000 34.696 . 244 ASP AAA CA . 1
ATOM 1560 C CB . ASP AAA 1 244 CB . ASP 244 29.274 -14.904 2.662 1.000 34.872 . 244 ASP AAA CB . 1
ATOM 1561 C CG . ASP AAA 1 244 CG . ASP 244 28.963 -13.420 2.728 1.000 39.494 . 244 ASP AAA CG . 1
ATOM 1562 O OD1 . ASP AAA 1 244 OD1 . ASP 244 29.458 -12.682 1.813 1.000 45.693 . 244 ASP AAA OD1 . 1
ATOM 1563 O OD2 . ASP AAA 1 244 OD2 . ASP 244 28.232 -13.000 3.680 1.000 34.663 . 244 ASP AAA OD2 . 1
ATOM 1564 C C . ASP AAA 1 244 C . ASP 244 30.445 -16.672 1.280 1.000 37.512 . 244 ASP AAA C . 1
ATOM 1565 O O . ASP AAA 1 244 O . ASP 244 31.691 -16.669 1.288 1.000 37.657 . 244 ASP AAA O . 1
ATOM 1566 N N . LEU AAA 1 245 N . LEU 245 29.691 -17.786 1.271 1.000 33.122 . 245 LEU AAA N . 1
ATOM 1567 C CA . LEU AAA 1 245 CA . LEU 245 30.349 -19.083 1.353 1.000 34.128 . 245 LEU AAA CA . 1
ATOM 1568 C CB . LEU AAA 1 245 CB . LEU 245 29.378 -20.215 1.714 1.000 34.135 . 245 LEU AAA CB . 1
ATOM 1569 C CG . LEU AAA 1 245 CG . LEU 245 29.093 -20.443 3.203 1.000 28.417 . 245 LEU AAA CG . 1
ATOM 1570 C CD1 . LEU AAA 1 245 CD1 . LEU 245 30.327 -20.970 3.923 1.000 27.683 . 245 LEU AAA CD1 . 1
ATOM 1571 C CD2 . LEU AAA 1 245 CD2 . LEU 245 28.568 -19.180 3.868 1.000 26.620 . 245 LEU AAA CD2 . 1
ATOM 1572 C C . LEU AAA 1 245 C . LEU 245 31.162 -19.393 0.101 1.000 35.545 . 245 LEU AAA C . 1
ATOM 1573 O O . LEU AAA 1 245 O . LEU 245 32.102 -20.178 0.206 1.000 39.274 . 245 LEU AAA O . 1
ATOM 1574 N N . TRP AAA 1 246 N . TRP 246 30.836 -18.758 -1.043 1.000 38.767 . 246 TRP AAA N . 1
ATOM 1575 C CA . TRP AAA 1 246 CA . TRP 246 31.679 -18.864 -2.235 1.000 37.789 . 246 TRP AAA CA . 1
ATOM 1576 C CB . TRP AAA 1 246 CB . TRP 246 31.013 -18.314 -3.518 1.000 40.545 . 246 TRP AAA CB . 1
ATOM 1577 C CG . TRP AAA 1 246 CG . TRP 246 31.941 -18.355 -4.699 1.000 40.125 . 246 TRP AAA CG . 1
ATOM 1578 C CD1 . TRP AAA 1 246 CD1 . TRP 246 32.871 -17.413 -5.039 1.000 37.655 . 246 TRP AAA CD1 . 1
ATOM 1579 N NE1 . TRP AAA 1 246 NE1 . TRP 246 33.597 -17.815 -6.127 1.000 37.414 . 246 TRP AAA NE1 . 1
ATOM 1580 C CE2 . TRP AAA 1 246 CE2 . TRP 246 33.163 -19.054 -6.519 1.000 40.537 . 246 TRP AAA CE2 . 1
ATOM 1581 C CD2 . TRP AAA 1 246 CD2 . TRP 246 32.118 -19.437 -5.638 1.000 40.851 . 246 TRP AAA CD2 . 1
ATOM 1582 C CE3 . TRP AAA 1 246 CE3 . TRP 246 31.510 -20.688 -5.813 1.000 40.239 . 246 TRP AAA CE3 . 1
ATOM 1583 C CZ3 . TRP AAA 1 246 CZ3 . TRP 246 31.952 -21.490 -6.848 1.000 50.507 . 246 TRP AAA CZ3 . 1
ATOM 1584 C CH2 . TRP AAA 1 246 CH2 . TRP 246 32.975 -21.078 -7.728 1.000 46.023 . 246 TRP AAA CH2 . 1
ATOM 1585 C CZ2 . TRP AAA 1 246 CZ2 . TRP 246 33.610 -19.866 -7.569 1.000 41.589 . 246 TRP AAA CZ2 . 1
ATOM 1586 C C . TRP AAA 1 246 C . TRP 246 33.035 -18.207 -1.972 1.000 36.513 . 246 TRP AAA C . 1
ATOM 1587 O O . TRP AAA 1 246 O . TRP 246 34.080 -18.830 -2.224 1.000 33.432 . 246 TRP AAA O . 1
ATOM 1588 N N . SER AAA 1 247 N . SER 247 32.995 -16.962 -1.449 1.000 33.348 . 247 SER AAA N . 1
ATOM 1589 C CA . SER AAA 1 247 CA . SER 247 34.205 -16.233 -1.076 1.000 34.650 . 247 SER AAA CA . 1
ATOM 1590 C CB . SER AAA 1 247 CB . SER 247 33.936 -14.877 -0.528 1.000 34.803 . 247 SER AAA CB . 1
ATOM 1591 O OG . SER AAA 1 247 OG . SER 247 32.949 -14.216 -1.289 1.000 39.921 . 247 SER AAA OG . 1
ATOM 1592 C C . SER AAA 1 247 C . SER 247 35.010 -17.017 -0.050 1.000 35.037 . 247 SER AAA C . 1
ATOM 1593 O O . SER AAA 1 247 O . SER 247 36.237 -17.058 -0.135 1.000 35.376 . 247 SER AAA O . 1
ATOM 1594 N N . VAL AAA 1 248 N . VAL 248 34.320 -17.621 0.924 1.000 31.216 . 248 VAL AAA N . 1
ATOM 1595 C CA . VAL AAA 1 248 CA . VAL 248 35.040 -18.390 1.931 1.000 34.373 . 248 VAL AAA CA . 1
ATOM 1596 C CB . VAL AAA 1 248 CB . VAL 248 34.098 -18.884 3.043 1.000 32.412 . 248 VAL AAA CB . 1
ATOM 1597 C CG1 . VAL AAA 1 248 CG1 . VAL 248 34.783 -19.859 3.983 1.000 32.524 . 248 VAL AAA CG1 . 1
ATOM 1598 C CG2 . VAL AAA 1 248 CG2 . VAL 248 33.527 -17.709 3.814 1.000 29.290 . 248 VAL AAA CG2 . 1
ATOM 1599 C C . VAL AAA 1 248 C . VAL 248 35.837 -19.523 1.273 1.000 36.979 . 248 VAL AAA C . 1
ATOM 1600 O O . VAL AAA 1 248 O . VAL 248 37.003 -19.750 1.615 1.000 38.010 . 248 VAL AAA O . 1
ATOM 1601 N N . GLY AAA 1 249 N . GLY 249 35.200 -20.234 0.333 1.000 39.383 . 249 GLY AAA N . 1
ATOM 1602 C CA . GLY AAA 1 249 CA . GLY 249 35.855 -21.289 -0.423 1.000 39.355 . 249 GLY AAA CA . 1
ATOM 1603 C C . GLY AAA 1 249 C . GLY 249 37.092 -20.780 -1.157 1.000 40.796 . 249 GLY AAA C . 1
ATOM 1604 O O . GLY AAA 1 249 O . GLY 249 38.124 -21.454 -1.234 1.000 43.226 . 249 GLY AAA O . 1
ATOM 1605 N N . CYS AAA 1 250 N . CYS 250 36.993 -19.559 -1.679 1.000 38.528 . 250 CYS AAA N . 1
ATOM 1606 C CA . CYS AAA 1 250 CA . CYS 250 38.107 -19.003 -2.424 1.000 42.468 . 250 CYS AAA CA . 1
ATOM 1607 C CB . CYS AAA 1 250 CB . CYS 250 37.660 -17.742 -3.152 1.000 47.397 . 250 CYS AAA CB . 1
ATOM 1608 S SG . CYS AAA 1 250 SG . CYS 250 36.604 -18.128 -4.570 1.000 39.855 . 250 CYS AAA SG . 1
ATOM 1609 C C . CYS AAA 1 250 C . CYS 250 39.271 -18.695 -1.486 1.000 46.150 . 250 CYS AAA C . 1
ATOM 1610 O O . CYS AAA 1 250 O . CYS 250 40.433 -18.935 -1.835 1.000 57.527 . 250 CYS AAA O . 1
ATOM 1611 N N . ILE AAA 1 251 N . ILE 251 38.933 -18.149 -0.305 1.000 41.728 . 251 ILE AAA N . 1
ATOM 1612 C CA . ILE AAA 1 251 CA . ILE 251 39.880 -17.864 0.767 1.000 41.921 . 251 ILE AAA CA . 1
ATOM 1613 C CB . ILE AAA 1 251 CB . ILE 251 39.223 -16.993 1.875 1.000 41.371 . 251 ILE AAA CB . 1
ATOM 1614 C CG1 . ILE AAA 1 251 CG1 . ILE 251 38.835 -15.614 1.332 1.000 37.134 . 251 ILE AAA CG1 . 1
ATOM 1615 C CG2 . ILE AAA 1 251 CG2 . ILE 251 40.127 -16.852 3.094 1.000 34.526 . 251 ILE AAA CG2 . 1
ATOM 1616 C CD1 . ILE AAA 1 251 CD1 . ILE 251 37.902 -14.851 2.222 1.000 33.774 . 251 ILE AAA CD1 . 1
ATOM 1617 C C . ILE AAA 1 251 C . ILE 251 40.514 -19.166 1.284 1.000 40.125 . 251 ILE AAA C . 1
ATOM 1618 O O . ILE AAA 1 251 O . ILE 251 41.730 -19.239 1.472 1.000 40.460 . 251 ILE AAA O . 1
ATOM 1619 N N . PHE AAA 1 252 N . PHE 252 39.688 -20.197 1.491 1.000 35.106 . 252 PHE AAA N . 1
ATOM 1620 C CA . PHE AAA 1 252 CA . PHE 252 40.170 -21.492 1.950 1.000 40.649 . 252 PHE AAA CA . 1
ATOM 1621 C CB . PHE AAA 1 252 CB . PHE 252 38.978 -22.426 2.173 1.000 41.814 . 252 PHE AAA CB . 1
ATOM 1622 C CG . PHE AAA 1 252 CG . PHE 252 39.219 -23.741 2.875 1.000 40.499 . 252 PHE AAA CG . 1
ATOM 1623 C CD1 . PHE AAA 1 252 CD1 . PHE 252 40.385 -23.998 3.592 1.000 39.662 . 252 PHE AAA CD1 . 1
ATOM 1624 C CE1 . PHE AAA 1 252 CE1 . PHE 252 40.551 -25.221 4.250 1.000 43.470 . 252 PHE AAA CE1 . 1
ATOM 1625 C CZ . PHE AAA 1 252 CZ . PHE 252 39.558 -26.193 4.208 1.000 43.017 . 252 PHE AAA CZ . 1
ATOM 1626 C CD2 . PHE AAA 1 252 CD2 . PHE 252 38.217 -24.719 2.862 1.000 39.185 . 252 PHE AAA CD2 . 1
ATOM 1627 C CE2 . PHE AAA 1 252 CE2 . PHE 252 38.377 -25.934 3.525 1.000 42.142 . 252 PHE AAA CE2 . 1
ATOM 1628 C C . PHE AAA 1 252 C . PHE 252 41.205 -22.046 0.975 1.000 42.011 . 252 PHE AAA C . 1
ATOM 1629 O O . PHE AAA 1 252 O . PHE 252 42.304 -22.448 1.377 1.000 41.793 . 252 PHE AAA O . 1
ATOM 1630 N N . GLY AAA 1 253 N . GLY 253 40.839 -22.068 -0.312 1.000 42.325 . 253 GLY AAA N . 1
ATOM 1631 C CA . GLY AAA 1 253 CA . GLY 253 41.752 -22.565 -1.323 1.000 41.657 . 253 GLY AAA CA . 1
ATOM 1632 C C . GLY AAA 1 253 C . GLY 253 43.070 -21.792 -1.318 1.000 43.104 . 253 GLY AAA C . 1
ATOM 1633 O O . GLY AAA 1 253 O . GLY 253 44.171 -22.372 -1.348 1.000 42.318 . 253 GLY AAA O . 1
ATOM 1634 N N . GLU AAA 1 254 N . GLU 254 42.934 -20.463 -1.299 1.000 40.527 . 254 GLU AAA N . 1
ATOM 1635 C CA . GLU AAA 1 254 CA . GLU 254 44.086 -19.581 -1.261 1.000 42.032 . 254 GLU AAA CA . 1
ATOM 1636 C CB . GLU AAA 1 254 CB . GLU 254 43.601 -18.135 -1.172 1.000 37.370 . 254 GLU AAA CB . 1
ATOM 1637 C CG . GLU AAA 1 254 CG . GLU 254 44.697 -17.137 -1.453 1.000 38.313 . 254 GLU AAA CG . 1
ATOM 1638 C CD . GLU AAA 1 254 CD . GLU 254 44.206 -15.735 -1.724 1.000 42.082 . 254 GLU AAA CD . 1
ATOM 1639 O OE1 . GLU AAA 1 254 OE1 . GLU 254 43.034 -15.606 -2.204 1.000 44.261 . 254 GLU AAA OE1 . 1
ATOM 1640 O OE2 . GLU AAA 1 254 OE2 . GLU 254 44.994 -14.789 -1.459 1.000 44.037 . 254 GLU AAA OE2 . 1
ATOM 1641 C C . GLU AAA 1 254 C . GLU 254 45.017 -19.931 -0.093 1.000 44.461 . 254 GLU AAA C . 1
ATOM 1642 O O . GLU AAA 1 254 O . GLU 254 46.233 -19.806 -0.227 1.000 48.947 . 254 GLU AAA O . 1
ATOM 1643 N N . MET AAA 1 255 N . MET 255 44.453 -20.303 1.070 1.000 42.981 . 255 MET AAA N . 1
ATOM 1644 C CA . MET AAA 1 255 CA . MET 255 45.268 -20.513 2.257 1.000 42.175 . 255 MET AAA CA . 1
ATOM 1645 C CB . MET AAA 1 255 CB . MET 255 44.439 -20.534 3.548 1.000 35.977 . 255 MET AAA CB . 1
ATOM 1646 C CG . MET AAA 1 255 CG . MET 255 44.065 -19.170 4.065 1.000 36.463 . 255 MET AAA CG . 1
ATOM 1647 S SD . MET AAA 1 255 SD . MET 255 43.305 -19.237 5.742 1.000 41.365 . 255 MET AAA SD . 1
ATOM 1648 C CE . MET AAA 1 255 CE . MET 255 41.743 -20.064 5.453 1.000 33.181 . 255 MET AAA CE . 1
ATOM 1649 C C . MET AAA 1 255 C . MET 255 46.006 -21.840 2.112 1.000 43.319 . 255 MET AAA C . 1
ATOM 1650 O O . MET AAA 1 255 O . MET 255 47.149 -21.957 2.569 1.000 47.585 . 255 MET AAA O . 1
ATOM 1651 N N . LEU AAA 1 256 N . LEU 256 45.332 -22.826 1.492 1.000 38.856 . 256 LEU AAA N . 1
ATOM 1652 C CA . LEU AAA 1 256 CA . LEU 256 45.922 -24.135 1.258 1.000 42.476 . 256 LEU AAA CA . 1
ATOM 1653 C CB . LEU AAA 1 256 CB . LEU 256 44.843 -25.070 0.735 1.000 38.279 . 256 LEU AAA CB . 1
ATOM 1654 C CG . LEU AAA 1 256 CG . LEU 256 43.853 -25.489 1.810 1.000 41.351 . 256 LEU AAA CG . 1
ATOM 1655 C CD1 . LEU AAA 1 256 CD1 . LEU 256 42.745 -26.350 1.212 1.000 36.780 . 256 LEU AAA CD1 . 1
ATOM 1656 C CD2 . LEU AAA 1 256 CD2 . LEU 256 44.601 -26.253 2.900 1.000 43.275 . 256 LEU AAA CD2 . 1
ATOM 1657 C C . LEU AAA 1 256 C . LEU 256 47.115 -24.089 0.296 1.000 46.110 . 256 LEU AAA C . 1
ATOM 1658 O O . LEU AAA 1 256 O . LEU 256 48.039 -24.865 0.455 1.000 50.610 . 256 LEU AAA O . 1
ATOM 1659 N N . ALA AAA 1 257 N . ALA 257 47.122 -23.198 -0.696 1.000 46.832 . 257 ALA AAA N . 1
ATOM 1660 C CA . ALA AAA 1 257 CA . ALA 257 48.201 -23.182 -1.677 1.000 51.491 . 257 ALA AAA CA . 1
ATOM 1661 C CB . ALA AAA 1 257 CB . ALA 257 47.648 -23.350 -3.090 1.000 45.036 . 257 ALA AAA CB . 1
ATOM 1662 C C . ALA AAA 1 257 C . ALA 257 49.014 -21.892 -1.567 1.000 53.212 . 257 ALA AAA C . 1
ATOM 1663 O O . ALA AAA 1 257 O . ALA 257 49.986 -21.708 -2.300 1.000 57.218 . 257 ALA AAA O . 1
ATOM 1664 N N . ARG AAA 1 258 N . ARG 258 48.578 -20.972 -0.700 1.000 49.844 . 258 ARG AAA N . 1
ATOM 1665 C CA . ARG AAA 1 258 CA . ARG 258 49.140 -19.624 -0.605 1.000 53.334 . 258 ARG AAA CA . 1
ATOM 1666 C CB . ARG AAA 1 258 CB . ARG 258 50.461 -19.618 0.181 1.000 52.417 . 258 ARG AAA CB . 1
ATOM 1667 C CG . ARG AAA 1 258 CG . ARG 258 50.419 -20.414 1.481 1.000 53.959 . 258 ARG AAA CG . 1
ATOM 1668 C CD . ARG AAA 1 258 CD . ARG 258 51.670 -20.338 2.323 1.000 48.599 . 258 ARG AAA CD . 1
ATOM 1669 N NE . ARG AAA 1 258 NE . ARG 258 51.811 -19.014 2.894 1.000 53.560 . 258 ARG AAA NE . 1
ATOM 1670 C CZ . ARG AAA 1 258 CZ . ARG 258 52.677 -18.718 3.860 1.000 57.665 . 258 ARG AAA CZ . 1
ATOM 1671 N NH1 . ARG AAA 1 258 NH1 . ARG 258 53.468 -19.678 4.317 1.000 54.041 . 258 ARG AAA NH1 . 1
ATOM 1672 N NH2 . ARG AAA 1 258 NH2 . ARG 258 52.731 -17.483 4.359 1.000 49.708 . 258 ARG AAA NH2 . 1
ATOM 1673 C C . ARG AAA 1 258 C . ARG 258 49.230 -18.917 -1.970 1.000 55.608 . 258 ARG AAA C . 1
ATOM 1674 O O . ARG AAA 1 258 O . ARG 258 50.177 -18.167 -2.210 1.000 60.249 . 258 ARG AAA O . 1
ATOM 1675 N N . ARG AAA 1 259 N . ARG 259 48.243 -19.145 -2.856 1.000 55.020 . 259 ARG AAA N . 1
ATOM 1676 C CA . ARG AAA 1 259 CA . ARG 259 47.959 -18.291 -4.003 1.000 51.862 . 259 ARG AAA CA . 1
ATOM 1677 C CB . ARG AAA 1 259 CB . ARG 259 48.809 -18.591 -5.240 1.000 58.672 . 259 ARG AAA CB . 1
ATOM 1678 C CG . ARG AAA 1 259 CG . ARG 259 48.644 -19.972 -5.846 1.000 58.198 . 259 ARG AAA CG . 1
ATOM 1679 C CD . ARG AAA 1 259 CD . ARG 259 49.762 -20.190 -6.855 1.000 66.136 . 259 ARG AAA CD . 1
ATOM 1680 N NE . ARG AAA 1 259 NE . ARG 259 49.936 -21.634 -6.948 1.000 87.220 . 259 ARG AAA NE . 1
ATOM 1681 C CZ . ARG AAA 1 259 CZ . ARG 259 50.908 -22.313 -6.349 1.000 100.881 . 259 ARG AAA CZ . 1
ATOM 1682 N NH1 . ARG AAA 1 259 NH1 . ARG 259 50.964 -23.631 -6.463 1.000 107.485 . 259 ARG AAA NH1 . 1
ATOM 1683 N NH2 . ARG AAA 1 259 NH2 . ARG 259 51.830 -21.669 -5.654 1.000 94.579 . 259 ARG AAA NH2 . 1
ATOM 1684 C C . ARG AAA 1 259 C . ARG 259 46.480 -18.344 -4.366 1.000 49.943 . 259 ARG AAA C . 1
ATOM 1685 O O . ARG AAA 1 259 O . ARG 259 45.795 -19.320 -4.042 1.000 45.054 . 259 ARG AAA O . 1
ATOM 1686 N N . GLN AAA 1 260 N . GLN 260 46.035 -17.279 -5.065 1.000 48.375 . 260 GLN AAA N . 1
ATOM 1687 C CA . GLN AAA 1 260 CA . GLN 260 44.633 -17.027 -5.374 1.000 45.985 . 260 GLN AAA CA . 1
ATOM 1688 C CB . GLN AAA 1 260 CB . GLN 260 44.465 -15.721 -6.139 1.000 47.381 . 260 GLN AAA CB . 1
ATOM 1689 C CG . GLN AAA 1 260 CG . GLN 260 44.667 -14.483 -5.274 1.000 48.007 . 260 GLN AAA CG . 1
ATOM 1690 C CD . GLN AAA 1 260 CD . GLN 260 46.109 -14.098 -5.089 1.000 50.974 . 260 GLN AAA CD . 1
ATOM 1691 O OE1 . GLN AAA 1 260 OE1 . GLN 260 47.026 -14.849 -5.405 1.000 52.572 . 260 GLN AAA OE1 . 1
ATOM 1692 N NE2 . GLN AAA 1 260 NE2 . GLN 260 46.315 -12.908 -4.555 1.000 59.306 . 260 GLN AAA NE2 . 1
ATOM 1693 C C . GLN AAA 1 260 C . GLN 260 44.122 -18.149 -6.249 1.000 43.712 . 260 GLN AAA C . 1
ATOM 1694 O O . GLN AAA 1 260 O . GLN 260 44.871 -18.643 -7.071 1.000 50.007 . 260 GLN AAA O . 1
ATOM 1695 N N . LEU AAA 1 261 N . LEU 261 42.877 -18.564 -6.027 1.000 53.680 . 261 LEU AAA N . 1
ATOM 1696 C CA . LEU AAA 1 261 CA . LEU 261 42.342 -19.748 -6.689 1.000 49.526 . 261 LEU AAA CA . 1
ATOM 1697 C CB . LEU AAA 1 261 CB . LEU 261 41.236 -20.368 -5.831 1.000 47.106 . 261 LEU AAA CB . 1
ATOM 1698 C CG . LEU AAA 1 261 CG . LEU 261 40.389 -21.452 -6.483 1.000 47.633 . 261 LEU AAA CG . 1
ATOM 1699 C CD1 . LEU AAA 1 261 CD1 . LEU 261 41.243 -22.583 -7.022 1.000 50.381 . 261 LEU AAA CD1 . 1
ATOM 1700 C CD2 . LEU AAA 1 261 CD2 . LEU 261 39.377 -22.001 -5.490 1.000 59.599 . 261 LEU AAA CD2 . 1
ATOM 1701 C C . LEU AAA 1 261 C . LEU 261 41.835 -19.390 -8.083 1.000 51.443 . 261 LEU AAA C . 1
ATOM 1702 O O . LEU AAA 1 261 O . LEU 261 42.172 -20.074 -9.036 1.000 55.402 . 261 LEU AAA O . 1
ATOM 1703 N N . PHE AAA 1 262 N . PHE 262 41.062 -18.305 -8.216 1.000 48.362 . 262 PHE AAA N . 1
ATOM 1704 C CA . PHE AAA 1 262 CA . PHE 262 40.543 -17.983 -9.533 1.000 40.344 . 262 PHE AAA CA . 1
ATOM 1705 C CB . PHE AAA 1 262 CB . PHE 262 39.030 -18.150 -9.560 1.000 39.129 . 262 PHE AAA CB . 1
ATOM 1706 C CG . PHE AAA 1 262 CG . PHE 262 38.594 -19.572 -9.326 1.000 44.173 . 262 PHE AAA CG . 1
ATOM 1707 C CD1 . PHE AAA 1 262 CD1 . PHE 262 39.135 -20.614 -10.069 1.000 42.350 . 262 PHE AAA CD1 . 1
ATOM 1708 C CE1 . PHE AAA 1 262 CE1 . PHE 262 38.753 -21.928 -9.851 1.000 42.405 . 262 PHE AAA CE1 . 1
ATOM 1709 C CZ . PHE AAA 1 262 CZ . PHE 262 37.805 -22.188 -8.896 1.000 54.834 . 262 PHE AAA CZ . 1
ATOM 1710 C CD2 . PHE AAA 1 262 CD2 . PHE 262 37.649 -19.857 -8.353 1.000 41.926 . 262 PHE AAA CD2 . 1
ATOM 1711 C CE2 . PHE AAA 1 262 CE2 . PHE 262 37.262 -21.163 -8.133 1.000 46.065 . 262 PHE AAA CE2 . 1
ATOM 1712 C C . PHE AAA 1 262 C . PHE 262 40.875 -16.553 -9.931 1.000 42.875 . 262 PHE AAA C . 1
ATOM 1713 O O . PHE AAA 1 262 O . PHE 262 39.978 -15.719 -9.967 1.000 41.804 . 262 PHE AAA O . 1
ATOM 1714 N N . PRO AAA 1 263 N . PRO 263 42.147 -16.236 -10.275 1.000 43.381 . 263 PRO AAA N . 1
ATOM 1715 C CA . PRO AAA 1 263 CA . PRO 263 42.535 -14.849 -10.570 1.000 46.092 . 263 PRO AAA CA . 1
ATOM 1716 C CB . PRO AAA 1 263 CB . PRO 263 44.024 -14.887 -10.205 1.000 42.801 . 263 PRO AAA CB . 1
ATOM 1717 C CG . PRO AAA 1 263 CG . PRO 263 44.461 -16.301 -10.588 1.000 42.221 . 263 PRO AAA CG . 1
ATOM 1718 C CD . PRO AAA 1 263 CD . PRO 263 43.267 -17.194 -10.335 1.000 36.676 . 263 PRO AAA CD . 1
ATOM 1719 C C . PRO AAA 1 263 C . PRO 263 42.315 -14.399 -12.020 1.000 53.951 . 263 PRO AAA C . 1
ATOM 1720 O O . PRO AAA 1 263 O . PRO 263 43.264 -13.993 -12.688 1.000 54.114 . 263 PRO AAA O . 1
ATOM 1721 N N . GLY AAA 1 264 N . GLY 264 41.048 -14.437 -12.481 1.000 57.497 . 264 GLY AAA N . 1
ATOM 1722 C CA . GLY AAA 1 264 CA . GLY 264 40.641 -14.045 -13.828 1.000 52.411 . 264 GLY AAA CA . 1
ATOM 1723 C C . GLY AAA 1 264 C . GLY 264 41.046 -12.611 -14.186 1.000 52.848 . 264 GLY AAA C . 1
ATOM 1724 O O . GLY AAA 1 264 O . GLY 264 40.921 -11.720 -13.356 1.000 41.555 . 264 GLY AAA O . 1
ATOM 1725 N N . LYS AAA 1 265 N . LYS 265 41.511 -12.382 -15.433 1.000 56.740 . 265 LYS AAA N . 1
ATOM 1726 C CA . LYS AAA 1 265 CA . LYS 265 41.978 -11.059 -15.841 1.000 53.970 . 265 LYS AAA CA . 1
ATOM 1727 C CB . LYS AAA 1 265 CB . LYS 265 42.970 -11.122 -16.999 1.000 55.167 . 265 LYS AAA CB . 1
ATOM 1728 C CG . LYS AAA 1 265 CG . LYS 265 44.155 -12.064 -16.808 1.000 67.376 . 265 LYS AAA CG . 1
ATOM 1729 C CD . LYS AAA 1 265 CD . LYS 265 45.009 -12.265 -18.060 1.000 83.387 . 265 LYS AAA CD . 1
ATOM 1730 C CE . LYS AAA 1 265 CE . LYS 265 46.063 -13.349 -17.939 1.000 91.418 . 265 LYS AAA CE . 1
ATOM 1731 N NZ . LYS AAA 1 265 NZ . LYS 265 47.150 -12.964 -17.002 1.000 90.973 . 265 LYS AAA NZ . 1
ATOM 1732 C C . LYS AAA 1 265 C . LYS 265 40.817 -10.104 -16.129 1.000 52.229 . 265 LYS AAA C . 1
ATOM 1733 O O . LYS AAA 1 265 O . LYS 265 41.005 -8.894 -16.056 1.000 53.326 . 265 LYS AAA O . 1
ATOM 1734 N N . ASN AAA 1 266 N . ASN 266 39.622 -10.653 -16.414 1.000 47.994 . 266 ASN AAA N . 1
ATOM 1735 C CA . ASN AAA 1 266 CA . ASN 266 38.399 -9.913 -16.713 1.000 51.436 . 266 ASN AAA CA . 1
ATOM 1736 C CB . ASN AAA 1 266 CB . ASN 266 38.392 -9.395 -18.165 1.000 53.907 . 266 ASN AAA CB . 1
ATOM 1737 C CG . ASN AAA 1 266 CG . ASN 266 38.788 -10.468 -19.168 1.000 54.524 . 266 ASN AAA CG . 1
ATOM 1738 O OD1 . ASN AAA 1 266 OD1 . ASN 266 38.208 -11.559 -19.229 1.000 57.051 . 266 ASN AAA OD1 . 1
ATOM 1739 N ND2 . ASN AAA 1 266 ND2 . ASN 266 39.824 -10.206 -19.935 1.000 60.863 . 266 ASN AAA ND2 . 1
ATOM 1740 C C . ASN AAA 1 266 C . ASN 266 37.222 -10.880 -16.576 1.000 49.829 . 266 ASN AAA C . 1
ATOM 1741 O O . ASN AAA 1 266 O . ASN 266 37.429 -12.054 -16.253 1.000 47.789 . 266 ASN AAA O . 1
ATOM 1742 N N . TYR AAA 1 267 N . TYR 267 36.015 -10.403 -16.926 1.000 44.547 . 267 TYR AAA N . 1
ATOM 1743 C CA . TYR AAA 1 267 CA . TYR 267 34.778 -11.160 -16.821 1.000 41.696 . 267 TYR AAA CA . 1
ATOM 1744 C CB . TYR AAA 1 267 CB . TYR 267 33.618 -10.468 -17.526 1.000 44.423 . 267 TYR AAA CB . 1
ATOM 1745 C CG . TYR AAA 1 267 CG . TYR 267 32.274 -11.126 -17.329 1.000 47.942 . 267 TYR AAA CG . 1
ATOM 1746 C CD1 . TYR AAA 1 267 CD1 . TYR 267 31.487 -10.836 -16.221 1.000 50.392 . 267 TYR AAA CD1 . 1
ATOM 1747 C CE1 . TYR AAA 1 267 CE1 . TYR 267 30.231 -11.393 -16.035 1.000 49.054 . 267 TYR AAA CE1 . 1
ATOM 1748 C CZ . TYR AAA 1 267 CZ . TYR 267 29.742 -12.274 -16.979 1.000 49.595 . 267 TYR AAA CZ . 1
ATOM 1749 O OH . TYR AAA 1 267 OH . TYR 267 28.506 -12.828 -16.815 1.000 49.841 . 267 TYR AAA OH . 1
ATOM 1750 C CE2 . TYR AAA 1 267 CE2 . TYR 267 30.518 -12.600 -18.078 1.000 49.288 . 267 TYR AAA CE2 . 1
ATOM 1751 C CD2 . TYR AAA 1 267 CD2 . TYR 267 31.766 -12.020 -18.255 1.000 51.179 . 267 TYR AAA CD2 . 1
ATOM 1752 C C . TYR AAA 1 267 C . TYR 267 34.850 -12.536 -17.459 1.000 45.616 . 267 TYR AAA C . 1
ATOM 1753 O O . TYR AAA 1 267 O . TYR 267 34.539 -13.522 -16.789 1.000 51.194 . 267 TYR AAA O . 1
ATOM 1754 N N . VAL AAA 1 268 N . VAL 268 35.162 -12.596 -18.761 1.000 50.464 . 268 VAL AAA N . 1
ATOM 1755 C CA . VAL AAA 1 268 CA . VAL 268 35.050 -13.875 -19.456 1.000 52.122 . 268 VAL AAA CA . 1
ATOM 1756 C CB . VAL AAA 1 268 CB . VAL 268 35.092 -13.745 -21.001 1.000 55.086 . 268 VAL AAA CB . 1
ATOM 1757 C CG1 . VAL AAA 1 268 CG1 . VAL 268 34.665 -15.033 -21.714 1.000 42.689 . 268 VAL AAA CG1 . 1
ATOM 1758 C CG2 . VAL AAA 1 268 CG2 . VAL 268 34.278 -12.554 -21.497 1.000 57.361 . 268 VAL AAA CG2 . 1
ATOM 1759 C C . VAL AAA 1 268 C . VAL 268 36.108 -14.838 -18.902 1.000 47.551 . 268 VAL AAA C . 1
ATOM 1760 O O . VAL AAA 1 268 O . VAL 268 35.824 -16.018 -18.651 1.000 49.230 . 268 VAL AAA O . 1
ATOM 1761 N N . HIS AAA 1 269 N . HIS 269 37.329 -14.328 -18.701 1.000 42.009 . 269 HIS AAA N . 1
ATOM 1762 C CA . HIS AAA 1 269 CA . HIS 269 38.410 -15.177 -18.214 1.000 50.552 . 269 HIS AAA CA . 1
ATOM 1763 C CB . HIS AAA 1 269 CB . HIS 269 39.749 -14.450 -18.378 1.000 51.933 . 269 HIS AAA CB . 1
ATOM 1764 C CG . HIS AAA 1 269 CG . HIS 269 40.947 -15.217 -17.926 1.000 54.979 . 269 HIS AAA CG . 1
ATOM 1765 N ND1 . HIS AAA 1 269 ND1 . HIS 269 41.939 -14.659 -17.103 1.000 56.015 . 269 HIS AAA ND1 . 1
ATOM 1766 C CE1 . HIS AAA 1 269 CE1 . HIS 269 42.883 -15.556 -16.898 1.000 58.941 . 269 HIS AAA CE1 . 1
ATOM 1767 N NE2 . HIS AAA 1 269 NE2 . HIS 269 42.551 -16.678 -17.574 1.000 62.749 . 269 HIS AAA NE2 . 1
ATOM 1768 C CD2 . HIS AAA 1 269 CD2 . HIS 269 41.346 -16.477 -18.205 1.000 55.126 . 269 HIS AAA CD2 . 1
ATOM 1769 C C . HIS AAA 1 269 C . HIS 269 38.111 -15.684 -16.791 1.000 54.256 . 269 HIS AAA C . 1
ATOM 1770 O O . HIS AAA 1 269 O . HIS 269 38.513 -16.789 -16.403 1.000 46.495 . 269 HIS AAA O . 1
ATOM 1771 N N . GLN AAA 1 270 N . GLN 270 37.349 -14.889 -16.023 1.000 44.796 . 270 GLN AAA N . 1
ATOM 1772 C CA . GLN AAA 1 270 CA . GLN 270 36.951 -15.318 -14.696 1.000 47.916 . 270 GLN AAA CA . 1
ATOM 1773 C CB . GLN AAA 1 270 CB . GLN 270 36.255 -14.179 -13.955 1.000 49.201 . 270 GLN AAA CB . 1
ATOM 1774 C CG . GLN AAA 1 270 CG . GLN 270 35.983 -14.461 -12.480 1.000 51.682 . 270 GLN AAA CG . 1
ATOM 1775 C CD . GLN AAA 1 270 CD . GLN 270 37.210 -14.573 -11.602 1.000 52.437 . 270 GLN AAA CD . 1
ATOM 1776 O OE1 . GLN AAA 1 270 OE1 . GLN 270 38.237 -13.912 -11.809 1.000 50.662 . 270 GLN AAA OE1 . 1
ATOM 1777 N NE2 . GLN AAA 1 270 NE2 . GLN 270 37.090 -15.410 -10.584 1.000 50.898 . 270 GLN AAA NE2 . 1
ATOM 1778 C C . GLN AAA 1 270 C . GLN 270 36.103 -16.581 -14.796 1.000 49.236 . 270 GLN AAA C . 1
ATOM 1779 O O . GLN AAA 1 270 O . GLN 270 36.368 -17.586 -14.132 1.000 48.773 . 270 GLN AAA O . 1
ATOM 1780 N N . LEU AAA 1 271 N . LEU 271 35.084 -16.516 -15.645 1.000 47.695 . 271 LEU AAA N . 1
ATOM 1781 C CA . LEU AAA 1 271 CA . LEU 271 34.234 -17.673 -15.839 1.000 49.652 . 271 LEU AAA CA . 1
ATOM 1782 C CB . LEU AAA 1 271 CB . LEU 271 33.146 -17.291 -16.840 1.000 53.489 . 271 LEU AAA CB . 1
ATOM 1783 C CG . LEU AAA 1 271 CG . LEU 271 32.151 -16.234 -16.358 1.000 55.694 . 271 LEU AAA CG . 1
ATOM 1784 C CD1 . LEU AAA 1 271 CD1 . LEU 271 31.129 -15.962 -17.451 1.000 57.582 . 271 LEU AAA CD1 . 1
ATOM 1785 C CD2 . LEU AAA 1 271 CD2 . LEU 271 31.449 -16.688 -15.091 1.000 50.365 . 271 LEU AAA CD2 . 1
ATOM 1786 C C . LEU AAA 1 271 C . LEU 271 35.060 -18.860 -16.335 1.000 50.200 . 271 LEU AAA C . 1
ATOM 1787 O O . LEU AAA 1 271 O . LEU 271 34.872 -20.005 -15.900 1.000 45.469 . 271 LEU AAA O . 1
ATOM 1788 N N . GLN AAA 1 272 N . GLN 272 35.993 -18.583 -17.245 1.000 50.045 . 272 GLN AAA N . 1
ATOM 1789 C CA . GLN AAA 1 272 CA . GLN 272 36.793 -19.661 -17.787 1.000 58.516 . 272 GLN AAA CA . 1
ATOM 1790 C CB . GLN AAA 1 272 CB . GLN 272 37.709 -19.153 -18.900 1.000 65.485 . 272 GLN AAA CB . 1
ATOM 1791 C CG . GLN AAA 1 272 CG . GLN 272 37.040 -18.803 -20.220 1.000 71.072 . 272 GLN AAA CG . 1
ATOM 1792 C CD . GLN AAA 1 272 CD . GLN 272 38.075 -18.171 -21.126 1.000 84.962 . 272 GLN AAA CD . 1
ATOM 1793 O OE1 . GLN AAA 1 272 OE1 . GLN 272 39.168 -18.701 -21.331 1.000 86.498 . 272 GLN AAA OE1 . 1
ATOM 1794 N NE2 . GLN AAA 1 272 NE2 . GLN 272 37.779 -16.982 -21.627 1.000 91.709 . 272 GLN AAA NE2 . 1
ATOM 1795 C C . GLN AAA 1 272 C . GLN 272 37.568 -20.356 -16.662 1.000 57.992 . 272 GLN AAA C . 1
ATOM 1796 O O . GLN AAA 1 272 O . GLN 272 37.575 -21.591 -16.618 1.000 58.630 . 272 GLN AAA O . 1
ATOM 1797 N N . LEU AAA 1 273 N . LEU 273 38.209 -19.568 -15.763 1.000 57.715 . 273 LEU AAA N . 1
ATOM 1798 C CA . LEU AAA 1 273 CA . LEU 273 39.061 -20.089 -14.688 1.000 51.344 . 273 LEU AAA CA . 1
ATOM 1799 C CB . LEU AAA 1 273 CB . LEU 273 39.692 -18.940 -13.912 1.000 45.786 . 273 LEU AAA CB . 1
ATOM 1800 C CG . LEU AAA 1 273 CG . LEU 273 40.913 -18.324 -14.586 1.000 54.094 . 273 LEU AAA CG . 1
ATOM 1801 C CD1 . LEU AAA 1 273 CD1 . LEU 273 41.661 -17.388 -13.634 1.000 52.319 . 273 LEU AAA CD1 . 1
ATOM 1802 C CD2 . LEU AAA 1 273 CD2 . LEU 273 41.836 -19.398 -15.157 1.000 44.164 . 273 LEU AAA CD2 . 1
ATOM 1803 C C . LEU AAA 1 273 C . LEU 273 38.267 -20.970 -13.728 1.000 54.733 . 273 LEU AAA C . 1
ATOM 1804 O O . LEU AAA 1 273 O . LEU 273 38.735 -22.043 -13.339 1.000 59.580 . 273 LEU AAA O . 1
ATOM 1805 N N . ILE AAA 1 274 N . ILE 274 37.066 -20.507 -13.364 1.000 46.434 . 274 ILE AAA N . 1
ATOM 1806 C CA . ILE AAA 1 274 CA . ILE 274 36.160 -21.268 -12.524 1.000 47.107 . 274 ILE AAA CA . 1
ATOM 1807 C CB . ILE AAA 1 274 CB . ILE 274 34.905 -20.431 -12.217 1.000 41.981 . 274 ILE AAA CB . 1
ATOM 1808 C CG1 . ILE AAA 1 274 CG1 . ILE 274 35.298 -19.287 -11.287 1.000 38.435 . 274 ILE AAA CG1 . 1
ATOM 1809 C CG2 . ILE AAA 1 274 CG2 . ILE 274 33.787 -21.283 -11.617 1.000 41.879 . 274 ILE AAA CG2 . 1
ATOM 1810 C CD1 . ILE AAA 1 274 CD1 . ILE 274 34.373 -18.129 -11.343 1.000 39.160 . 274 ILE AAA CD1 . 1
ATOM 1811 C C . ILE AAA 1 274 C . ILE 274 35.816 -22.593 -13.193 1.000 51.021 . 274 ILE AAA C . 1
ATOM 1812 O O . ILE AAA 1 274 O . ILE 274 35.705 -23.610 -12.514 1.000 58.333 . 274 ILE AAA O . 1
ATOM 1813 N N . MET AAA 1 275 N . MET 275 35.590 -22.564 -14.513 1.000 59.520 . 275 MET AAA N . 1
ATOM 1814 C CA . MET AAA 1 275 CA . MET 275 35.011 -23.719 -15.183 1.000 58.713 . 275 MET AAA CA . 1
ATOM 1815 C CB . MET AAA 1 275 CB . MET 275 34.303 -23.332 -16.479 1.000 53.066 . 275 MET AAA CB . 1
ATOM 1816 C CG . MET AAA 1 275 CG . MET 275 32.950 -22.727 -16.236 1.000 56.232 . 275 MET AAA CG . 1
ATOM 1817 S SD . MET AAA 1 275 SD . MET 275 32.047 -22.272 -17.768 1.000 63.550 . 275 MET AAA SD . 1
ATOM 1818 C CE . MET AAA 1 275 CE . MET 275 33.296 -21.308 -18.626 1.000 56.294 . 275 MET AAA CE . 1
ATOM 1819 C C . MET AAA 1 275 C . MET 275 36.093 -24.761 -15.454 1.000 61.861 . 275 MET AAA C . 1
ATOM 1820 O O . MET AAA 1 275 O . MET 275 35.778 -25.944 -15.593 1.000 62.903 . 275 MET AAA O . 1
ATOM 1821 N N . MET AAA 1 276 N . MET 276 37.359 -24.309 -15.472 1.000 59.643 . 276 MET AAA N . 1
ATOM 1822 C CA . MET AAA 1 276 CA . MET 276 38.515 -25.188 -15.589 1.000 60.482 . 276 MET AAA CA . 1
ATOM 1823 C CB . MET AAA 1 276 CB . MET 276 39.825 -24.394 -15.563 1.000 66.703 . 276 MET AAA CB . 1
ATOM 1824 C CG . MET AAA 1 276 CG . MET 276 40.130 -23.655 -16.853 1.000 76.975 . 276 MET AAA CG . 1
ATOM 1825 S SD . MET AAA 1 276 SD . MET 276 40.420 -24.820 -18.200 1.000 106.817 . 276 MET AAA SD . 1
ATOM 1826 C CE . MET AAA 1 276 CE . MET 276 41.985 -25.550 -17.700 1.000 88.107 . 276 MET AAA CE . 1
ATOM 1827 C C . MET AAA 1 276 C . MET 276 38.532 -26.194 -14.443 1.000 63.548 . 276 MET AAA C . 1
ATOM 1828 O O . MET AAA 1 276 O . MET 276 39.097 -27.271 -14.565 1.000 68.811 . 276 MET AAA O . 1
ATOM 1829 N N . VAL AAA 1 277 N . VAL 277 37.921 -25.832 -13.311 1.000 71.269 . 277 VAL AAA N . 1
ATOM 1830 C CA . VAL AAA 1 277 CA . VAL 277 37.948 -26.685 -12.136 1.000 57.491 . 277 VAL AAA CA . 1
ATOM 1831 C CB . VAL AAA 1 277 CB . VAL 277 38.443 -25.915 -10.901 1.000 58.062 . 277 VAL AAA CB . 1
ATOM 1832 C CG1 . VAL AAA 1 277 CG1 . VAL 277 38.351 -26.773 -9.649 1.000 63.548 . 277 VAL AAA CG1 . 1
ATOM 1833 C CG2 . VAL AAA 1 277 CG2 . VAL 277 39.857 -25.400 -11.111 1.000 53.223 . 277 VAL AAA CG2 . 1
ATOM 1834 C C . VAL AAA 1 277 C . VAL 277 36.570 -27.291 -11.916 1.000 51.718 . 277 VAL AAA C . 1
ATOM 1835 O O . VAL AAA 1 277 O . VAL 277 36.444 -28.503 -11.787 1.000 63.337 . 277 VAL AAA O . 1
ATOM 1836 N N . LEU AAA 1 278 N . LEU 278 35.544 -26.445 -11.901 1.000 48.009 . 278 LEU AAA N . 1
ATOM 1837 C CA . LEU AAA 1 278 CA . LEU 278 34.206 -26.894 -11.543 1.000 57.028 . 278 LEU AAA CA . 1
ATOM 1838 C CB . LEU AAA 1 278 CB . LEU 278 33.363 -25.665 -11.169 1.000 51.094 . 278 LEU AAA CB . 1
ATOM 1839 C CG . LEU AAA 1 278 CG . LEU 278 33.183 -25.395 -9.678 1.000 50.597 . 278 LEU AAA CG . 1
ATOM 1840 C CD1 . LEU AAA 1 278 CD1 . LEU 278 34.501 -25.032 -9.021 1.000 47.080 . 278 LEU AAA CD1 . 1
ATOM 1841 C CD2 . LEU AAA 1 278 CD2 . LEU 278 32.155 -24.288 -9.446 1.000 57.120 . 278 LEU AAA CD2 . 1
ATOM 1842 C C . LEU AAA 1 278 C . LEU 278 33.565 -27.674 -12.698 1.000 63.382 . 278 LEU AAA C . 1
ATOM 1843 O O . LEU AAA 1 278 O . LEU 278 32.530 -28.321 -12.510 1.000 61.642 . 278 LEU AAA O . 1
ATOM 1844 N N . GLY AAA 1 279 N . GLY 279 34.165 -27.564 -13.899 1.000 68.086 . 279 GLY AAA N . 1
ATOM 1845 C CA . GLY AAA 1 279 CA . GLY 279 33.528 -27.960 -15.147 1.000 62.033 . 279 GLY AAA CA . 1
ATOM 1846 C C . GLY AAA 1 279 C . GLY 279 32.514 -26.925 -15.638 1.000 64.912 . 279 GLY AAA C . 1
ATOM 1847 O O . GLY AAA 1 279 O . GLY 279 32.356 -25.852 -15.060 1.000 72.535 . 279 GLY AAA O . 1
ATOM 1848 N N . THR AAA 1 280 N . THR 280 31.794 -27.265 -16.705 1.000 71.679 . 280 THR AAA N . 1
ATOM 1849 C CA . THR AAA 1 280 CA . THR 280 30.752 -26.390 -17.225 1.000 65.194 . 280 THR AAA CA . 1
ATOM 1850 C CB . THR AAA 1 280 CB . THR 280 30.288 -26.820 -18.619 1.000 66.075 . 280 THR AAA CB . 1
ATOM 1851 O OG1 . THR AAA 1 280 OG1 . THR 280 30.837 -28.112 -18.883 1.000 80.654 . 280 THR AAA OG1 . 1
ATOM 1852 C CG2 . THR AAA 1 280 CG2 . THR 280 30.826 -25.893 -19.679 1.000 67.438 . 280 THR AAA CG2 . 1
ATOM 1853 C C . THR AAA 1 280 C . THR 280 29.553 -26.414 -16.293 1.000 58.792 . 280 THR AAA C . 1
ATOM 1854 O O . THR AAA 1 280 O . THR 280 29.304 -27.395 -15.615 1.000 66.397 . 280 THR AAA O . 1
ATOM 1855 N N . PRO AAA 1 281 N . PRO 281 28.774 -25.331 -16.181 1.000 61.547 . 281 PRO AAA N . 1
ATOM 1856 C CA . PRO AAA 1 281 CA . PRO 281 27.592 -25.379 -15.323 1.000 55.231 . 281 PRO AAA CA . 1
ATOM 1857 C CB . PRO AAA 1 281 CB . PRO 281 26.994 -23.967 -15.429 1.000 60.525 . 281 PRO AAA CB . 1
ATOM 1858 C CG . PRO AAA 1 281 CG . PRO 281 28.103 -23.095 -16.020 1.000 61.368 . 281 PRO AAA CG . 1
ATOM 1859 C CD . PRO AAA 1 281 CD . PRO 281 28.999 -24.021 -16.819 1.000 61.345 . 281 PRO AAA CD . 1
ATOM 1860 C C . PRO AAA 1 281 C . PRO 281 26.618 -26.402 -15.897 1.000 57.077 . 281 PRO AAA C . 1
ATOM 1861 O O . PRO AAA 1 281 O . PRO 281 26.629 -26.691 -17.084 1.000 72.686 . 281 PRO AAA O . 1
ATOM 1862 N N . SER AAA 1 282 N . SER 282 25.757 -26.932 -15.043 1.000 63.776 . 282 SER AAA N . 1
ATOM 1863 C CA . SER AAA 1 282 CA . SER 282 24.672 -27.795 -15.463 1.000 61.882 . 282 SER AAA CA . 1
ATOM 1864 C CB . SER AAA 1 282 CB . SER 282 23.981 -28.346 -14.241 1.000 64.544 . 282 SER AAA CB . 1
ATOM 1865 O OG . SER AAA 1 282 OG . SER 282 23.238 -27.325 -13.578 1.000 63.638 . 282 SER AAA OG . 1
ATOM 1866 C C . SER AAA 1 282 C . SER 282 23.682 -27.025 -16.342 1.000 70.917 . 282 SER AAA C . 1
ATOM 1867 O O . SER AAA 1 282 O . SER 282 23.572 -25.801 -16.248 1.000 70.987 . 282 SER AAA O . 1
ATOM 1868 N N . PRO AAA 1 283 N . PRO 283 22.933 -27.730 -17.230 1.000 73.407 . 283 PRO AAA N . 1
ATOM 1869 C CA . PRO AAA 1 283 CA . PRO 283 21.781 -27.164 -17.932 1.000 62.543 . 283 PRO AAA CA . 1
ATOM 1870 C CB . PRO AAA 1 283 CB . PRO 283 20.961 -28.405 -18.304 1.000 60.876 . 283 PRO AAA CB . 1
ATOM 1871 C CG . PRO AAA 1 283 CG . PRO 283 21.951 -29.576 -18.359 1.000 66.816 . 283 PRO AAA CG . 1
ATOM 1872 C CD . PRO AAA 1 283 CD . PRO 283 23.204 -29.114 -17.646 1.000 67.432 . 283 PRO AAA CD . 1
ATOM 1873 C C . PRO AAA 1 283 C . PRO 283 20.879 -26.270 -17.088 1.000 59.631 . 283 PRO AAA C . 1
ATOM 1874 O O . PRO AAA 1 283 O . PRO 283 20.418 -25.235 -17.560 1.000 65.028 . 283 PRO AAA O . 1
ATOM 1875 N N . ALA AAA 1 284 N . ALA 284 20.598 -26.682 -15.848 1.000 63.564 . 284 ALA AAA N . 1
ATOM 1876 C CA . ALA AAA 1 284 CA . ALA 284 19.609 -25.962 -15.054 1.000 69.050 . 284 ALA AAA CA . 1
ATOM 1877 C CB . ALA AAA 1 284 CB . ALA 284 19.242 -26.754 -13.817 1.000 65.069 . 284 ALA AAA CB . 1
ATOM 1878 C C . ALA AAA 1 284 C . ALA 284 20.126 -24.561 -14.723 1.000 68.118 . 284 ALA AAA C . 1
ATOM 1879 O O . ALA AAA 1 284 O . ALA 284 19.380 -23.574 -14.735 1.000 57.071 . 284 ALA AAA O . 1
ATOM 1880 N N . VAL AAA 1 285 N . VAL 285 21.433 -24.490 -14.452 1.000 66.347 . 285 VAL AAA N . 1
ATOM 1881 C CA . VAL AAA 1 285 CA . VAL 285 22.077 -23.223 -14.159 1.000 65.711 . 285 VAL AAA CA . 1
ATOM 1882 C CB . VAL AAA 1 285 CB . VAL 285 23.431 -23.452 -13.461 1.000 64.024 . 285 VAL AAA CB . 1
ATOM 1883 C CG1 . VAL AAA 1 285 CG1 . VAL 285 24.338 -22.240 -13.571 1.000 63.858 . 285 VAL AAA CG1 . 1
ATOM 1884 C CG2 . VAL AAA 1 285 CG2 . VAL 285 23.215 -23.820 -11.997 1.000 61.560 . 285 VAL AAA CG2 . 1
ATOM 1885 C C . VAL AAA 1 285 C . VAL 285 22.174 -22.376 -15.432 1.000 67.694 . 285 VAL AAA C . 1
ATOM 1886 O O . VAL AAA 1 285 O . VAL 285 21.947 -21.161 -15.384 1.000 60.467 . 285 VAL AAA O . 1
ATOM 1887 N N . ILE AAA 1 286 N . ILE 286 22.488 -23.027 -16.569 1.000 61.760 . 286 ILE AAA N . 1
ATOM 1888 C CA . ILE AAA 1 286 CA . ILE 286 22.640 -22.316 -17.827 1.000 54.188 . 286 ILE AAA CA . 1
ATOM 1889 C CB . ILE AAA 1 286 CB . ILE 286 23.165 -23.216 -18.952 1.000 54.475 . 286 ILE AAA CB . 1
ATOM 1890 C CG1 . ILE AAA 1 286 CG1 . ILE 286 24.565 -23.740 -18.635 1.000 58.102 . 286 ILE AAA CG1 . 1
ATOM 1891 C CG2 . ILE AAA 1 286 CG2 . ILE 286 23.157 -22.441 -20.262 1.000 60.112 . 286 ILE AAA CG2 . 1
ATOM 1892 C CD1 . ILE AAA 1 286 CD1 . ILE 286 25.102 -24.731 -19.638 1.000 60.108 . 286 ILE AAA CD1 . 1
ATOM 1893 C C . ILE AAA 1 286 C . ILE 286 21.333 -21.624 -18.198 1.000 55.236 . 286 ILE AAA C . 1
ATOM 1894 O O . ILE AAA 1 286 O . ILE 286 21.351 -20.472 -18.616 1.000 59.571 . 286 ILE AAA O . 1
ATOM 1895 N N . GLN AAA 1 287 N . GLN 287 20.203 -22.306 -17.992 1.000 56.640 . 287 GLN AAA N . 1
ATOM 1896 C CA . GLN AAA 1 287 CA . GLN 287 18.909 -21.695 -18.253 1.000 59.351 . 287 GLN AAA CA . 1
ATOM 1897 C CB . GLN AAA 1 287 CB . GLN 287 17.778 -22.713 -18.055 1.000 76.388 . 287 GLN AAA CB . 1
ATOM 1898 C CG . GLN AAA 1 287 CG . GLN 287 16.700 -22.694 -19.141 1.000 90.437 . 287 GLN AAA CG . 1
ATOM 1899 C CD . GLN AAA 1 287 CD . GLN 287 15.305 -22.304 -18.692 1.000 88.839 . 287 GLN AAA CD . 1
ATOM 1900 O OE1 . GLN AAA 1 287 OE1 . GLN 287 14.465 -21.862 -19.480 1.000 91.117 . 287 GLN AAA OE1 . 1
ATOM 1901 N NE2 . GLN AAA 1 287 NE2 . GLN 287 15.079 -22.393 -17.394 1.000 78.428 . 287 GLN AAA NE2 . 1
ATOM 1902 C C . GLN AAA 1 287 C . GLN 287 18.713 -20.457 -17.373 1.000 62.838 . 287 GLN AAA C . 1
ATOM 1903 O O . GLN AAA 1 287 O . GLN 287 18.068 -19.498 -17.779 1.000 65.704 . 287 GLN AAA O . 1
ATOM 1904 N N . ALA AAA 1 288 N . ALA 288 19.275 -20.466 -16.159 1.000 66.327 . 288 ALA AAA N . 1
ATOM 1905 C CA . ALA AAA 1 288 CA . ALA 288 18.956 -19.436 -15.181 1.000 61.810 . 288 ALA AAA CA . 1
ATOM 1906 C CB . ALA AAA 1 288 CB . ALA 288 19.069 -19.997 -13.781 1.000 62.826 . 288 ALA AAA CB . 1
ATOM 1907 C C . ALA AAA 1 288 C . ALA 288 19.804 -18.177 -15.386 1.000 59.019 . 288 ALA AAA C . 1
ATOM 1908 O O . ALA AAA 1 288 O . ALA 288 19.583 -17.160 -14.714 1.000 56.510 . 288 ALA AAA O . 1
ATOM 1909 N N . VAL AAA 1 289 N . VAL 289 20.752 -18.238 -16.335 1.000 59.409 . 289 VAL AAA N . 1
ATOM 1910 C CA . VAL AAA 1 289 CA . VAL 289 21.609 -17.094 -16.649 1.000 60.097 . 289 VAL AAA CA . 1
ATOM 1911 C CB . VAL AAA 1 289 CB . VAL 289 22.767 -17.479 -17.590 1.000 62.945 . 289 VAL AAA CB . 1
ATOM 1912 C CG1 . VAL AAA 1 289 CG1 . VAL 289 23.582 -16.258 -18.000 1.000 67.695 . 289 VAL AAA CG1 . 1
ATOM 1913 C CG2 . VAL AAA 1 289 CG2 . VAL 289 23.663 -18.542 -16.959 1.000 60.956 . 289 VAL AAA CG2 . 1
ATOM 1914 C C . VAL AAA 1 289 C . VAL 289 20.787 -15.922 -17.194 1.000 58.552 . 289 VAL AAA C . 1
ATOM 1915 O O . VAL AAA 1 289 O . VAL 289 20.098 -16.058 -18.201 1.000 71.153 . 289 VAL AAA O . 1
ATOM 1916 N N . GLY AAA 1 290 N . GLY 290 20.894 -14.774 -16.518 1.000 57.390 . 290 GLY AAA N . 1
ATOM 1917 C CA . GLY AAA 1 290 CA . GLY 290 20.144 -13.545 -16.769 1.000 62.113 . 290 GLY AAA CA . 1
ATOM 1918 C C . GLY AAA 1 290 C . GLY 290 20.270 -12.965 -18.181 1.000 62.034 . 290 GLY AAA C . 1
ATOM 1919 O O . GLY AAA 1 290 O . GLY 290 19.261 -12.776 -18.840 1.000 82.640 . 290 GLY AAA O . 1
ATOM 1920 N N . ALA AAA 1 291 N . ALA 291 21.491 -12.707 -18.652 1.000 61.481 . 291 ALA AAA N . 1
ATOM 1921 C CA . ALA AAA 1 291 CA . ALA 291 21.725 -12.081 -19.947 1.000 58.817 . 291 ALA AAA CA . 1
ATOM 1922 C CB . ALA AAA 1 291 CB . ALA 291 22.840 -11.061 -19.833 1.000 55.560 . 291 ALA AAA CB . 1
ATOM 1923 C C . ALA AAA 1 291 C . ALA 291 22.023 -13.117 -21.044 1.000 64.632 . 291 ALA AAA C . 1
ATOM 1924 O O . ALA AAA 1 291 O . ALA 291 22.873 -14.018 -20.871 1.000 60.738 . 291 ALA AAA O . 1
ATOM 1925 N N . GLU AAA 1 292 N . GLU 292 21.348 -12.899 -22.198 1.000 60.168 . 292 GLU AAA N . 1
ATOM 1926 C CA . GLU AAA 1 292 CA . GLU 292 21.430 -13.675 -23.430 1.000 47.433 . 292 GLU AAA CA . 1
ATOM 1927 C CB . GLU AAA 1 292 CB . GLU 292 20.556 -13.049 -24.524 1.000 40.871 . 292 GLU AAA CB . 1
ATOM 1932 C C . GLU AAA 1 292 C . GLU 292 22.878 -13.977 -23.863 1.000 46.470 . 292 GLU AAA C . 1
ATOM 1933 O O . GLU AAA 1 292 O . GLU 292 23.189 -15.117 -24.240 1.000 51.828 . 292 GLU AAA O . 1
ATOM 1934 N N . ARG AAA 1 293 N . ARG 293 23.765 -12.973 -23.882 1.000 46.317 . 293 ARG AAA N . 1
ATOM 1935 C CA . ARG AAA 1 293 CA . ARG 293 25.065 -13.150 -24.518 1.000 47.145 . 293 ARG AAA CA . 1
ATOM 1936 C CB . ARG AAA 1 293 CB . ARG 293 25.832 -11.833 -24.612 1.000 47.963 . 293 ARG AAA CB . 1
ATOM 1937 C CG . ARG AAA 1 293 CG . ARG 293 26.000 -11.356 -26.039 1.000 59.119 . 293 ARG AAA CG . 1
ATOM 1938 C CD . ARG AAA 1 293 CD . ARG 293 26.869 -10.121 -26.108 1.000 67.574 . 293 ARG AAA CD . 1
ATOM 1939 N NE . ARG AAA 1 293 NE . ARG 293 26.503 -9.281 -27.247 1.000 63.636 . 293 ARG AAA NE . 1
ATOM 1940 C CZ . ARG AAA 1 293 CZ . ARG 293 27.368 -8.588 -27.979 1.000 69.089 . 293 ARG AAA CZ . 1
ATOM 1941 N NH1 . ARG AAA 1 293 NH1 . ARG 293 28.672 -8.620 -27.712 1.000 66.580 . 293 ARG AAA NH1 . 1
ATOM 1942 N NH2 . ARG AAA 1 293 NH2 . ARG 293 26.910 -7.863 -28.983 1.000 64.182 . 293 ARG AAA NH2 . 1
ATOM 1943 C C . ARG AAA 1 293 C . ARG 293 25.936 -14.091 -23.703 1.000 52.838 . 293 ARG AAA C . 1
ATOM 1944 O O . ARG AAA 1 293 O . ARG 293 26.735 -14.837 -24.270 1.000 51.778 . 293 ARG AAA O . 1
ATOM 1945 N N . VAL AAA 1 294 N . VAL 294 25.814 -13.987 -22.368 1.000 59.616 . 294 VAL AAA N . 1
ATOM 1946 C CA . VAL AAA 1 294 CA . VAL 294 26.630 -14.815 -21.492 1.000 56.254 . 294 VAL AAA CA . 1
ATOM 1947 C CB . VAL AAA 1 294 CB . VAL 294 26.567 -14.411 -20.001 1.000 54.474 . 294 VAL AAA CB . 1
ATOM 1948 C CG1 . VAL AAA 1 294 CG1 . VAL 294 27.824 -14.907 -19.305 1.000 45.101 . 294 VAL AAA CG1 . 1
ATOM 1949 C CG2 . VAL AAA 1 294 CG2 . VAL 294 26.298 -12.929 -19.725 1.000 47.990 . 294 VAL AAA CG2 . 1
ATOM 1950 C C . VAL AAA 1 294 C . VAL 294 26.159 -16.260 -21.652 1.000 57.362 . 294 VAL AAA C . 1
ATOM 1951 O O . VAL AAA 1 294 O . VAL 294 26.997 -17.170 -21.863 1.000 41.866 . 294 VAL AAA O . 1
ATOM 1952 N N . ARG AAA 1 295 N . ARG 295 24.814 -16.401 -21.506 1.000 46.207 . 295 ARG AAA N . 1
ATOM 1953 C CA . ARG AAA 1 295 CA . ARG 295 24.067 -17.634 -21.679 1.000 48.102 . 295 ARG AAA CA . 1
ATOM 1954 C CB . ARG AAA 1 295 CB . ARG 295 22.561 -17.362 -21.774 1.000 46.424 . 295 ARG AAA CB . 1
ATOM 1955 C CG . ARG AAA 1 295 CG . ARG 295 21.712 -18.587 -21.461 1.000 55.389 . 295 ARG AAA CG . 1
ATOM 1956 C CD . ARG AAA 1 295 CD . ARG 295 20.258 -18.383 -21.054 1.000 56.329 . 295 ARG AAA CD . 1
ATOM 1957 N NE . ARG AAA 1 295 NE . ARG 295 19.639 -17.635 -22.130 1.000 66.001 . 295 ARG AAA NE . 1
ATOM 1958 C CZ . ARG AAA 1 295 CZ . ARG 295 19.107 -16.430 -21.994 1.000 73.667 . 295 ARG AAA CZ . 1
ATOM 1959 N NH1 . ARG AAA 1 295 NH1 . ARG 295 18.629 -15.807 -23.059 1.000 83.817 . 295 ARG AAA NH1 . 1
ATOM 1960 N NH2 . ARG AAA 1 295 NH2 . ARG 295 19.055 -15.849 -20.805 1.000 75.073 . 295 ARG AAA NH2 . 1
ATOM 1961 C C . ARG AAA 1 295 C . ARG 295 24.568 -18.351 -22.927 1.000 56.894 . 295 ARG AAA C . 1
ATOM 1962 O O . ARG AAA 1 295 O . ARG 295 24.939 -19.531 -22.866 1.000 54.380 . 295 ARG AAA O . 1
ATOM 1963 N N . ALA AAA 1 296 N . ALA 296 24.552 -17.612 -24.051 1.000 53.883 . 296 ALA AAA N . 1
ATOM 1964 C CA . ALA AAA 1 296 CA . ALA 296 24.960 -18.130 -25.343 1.000 51.914 . 296 ALA AAA CA . 1
ATOM 1965 C CB . ALA AAA 1 296 CB . ALA 296 24.739 -17.071 -26.396 1.000 49.614 . 296 ALA AAA CB . 1
ATOM 1966 C C . ALA AAA 1 296 C . ALA 296 26.420 -18.559 -25.286 1.000 57.258 . 296 ALA AAA C . 1
ATOM 1967 O O . ALA AAA 1 296 O . ALA 296 26.783 -19.597 -25.835 1.000 65.148 . 296 ALA AAA O . 1
ATOM 1968 N N . TYR AAA 1 297 N . TYR 297 27.262 -17.738 -24.644 1.000 65.200 . 297 TYR AAA N . 1
ATOM 1969 C CA . TYR AAA 1 297 CA . TYR 297 28.692 -18.006 -24.607 1.000 67.674 . 297 TYR AAA CA . 1
ATOM 1970 C CB . TYR AAA 1 297 CB . TYR 297 29.498 -16.871 -23.957 1.000 66.340 . 297 TYR AAA CB . 1
ATOM 1971 C CG . TYR AAA 1 297 CG . TYR 297 30.906 -17.297 -23.625 1.000 67.228 . 297 TYR AAA CG . 1
ATOM 1972 C CD1 . TYR AAA 1 297 CD1 . TYR 297 31.848 -17.502 -24.616 1.000 64.105 . 297 TYR AAA CD1 . 1
ATOM 1973 C CE1 . TYR AAA 1 297 CE1 . TYR 297 33.128 -17.957 -24.331 1.000 74.382 . 297 TYR AAA CE1 . 1
ATOM 1974 C CZ . TYR AAA 1 297 CZ . TYR 297 33.489 -18.229 -23.026 1.000 82.083 . 297 TYR AAA CZ . 1
ATOM 1975 O OH . TYR AAA 1 297 OH . TYR 297 34.754 -18.663 -22.735 1.000 88.050 . 297 TYR AAA OH . 1
ATOM 1976 C CE2 . TYR AAA 1 297 CE2 . TYR 297 32.554 -18.049 -22.020 1.000 83.805 . 297 TYR AAA CE2 . 1
ATOM 1977 C CD2 . TYR AAA 1 297 CD2 . TYR 297 31.279 -17.592 -22.323 1.000 78.649 . 297 TYR AAA CD2 . 1
ATOM 1978 C C . TYR AAA 1 297 C . TYR 297 28.944 -19.352 -23.927 1.000 71.342 . 297 TYR AAA C . 1
ATOM 1979 O O . TYR AAA 1 297 O . TYR 297 29.715 -20.156 -24.432 1.000 71.686 . 297 TYR AAA O . 1
ATOM 1980 N N . ILE AAA 1 298 N . ILE 298 28.301 -19.586 -22.776 1.000 67.411 . 298 ILE AAA N . 1
ATOM 1981 C CA . ILE AAA 1 298 CA . ILE 298 28.549 -20.793 -22.000 1.000 68.311 . 298 ILE AAA CA . 1
ATOM 1982 C CB . ILE AAA 1 298 CB . ILE 298 27.874 -20.687 -20.616 1.000 72.412 . 298 ILE AAA CB . 1
ATOM 1983 C CG1 . ILE AAA 1 298 CG1 . ILE 298 28.413 -19.502 -19.813 1.000 70.730 . 298 ILE AAA CG1 . 1
ATOM 1984 C CG2 . ILE AAA 1 298 CG2 . ILE 298 27.993 -21.992 -19.841 1.000 67.514 . 298 ILE AAA CG2 . 1
ATOM 1985 C CD1 . ILE AAA 1 298 CD1 . ILE 298 27.500 -19.028 -18.712 1.000 63.923 . 298 ILE AAA CD1 . 1
ATOM 1986 C C . ILE AAA 1 298 C . ILE 298 28.101 -22.033 -22.783 1.000 72.792 . 298 ILE AAA C . 1
ATOM 1987 O O . ILE AAA 1 298 O . ILE 298 28.776 -23.071 -22.750 1.000 70.701 . 298 ILE AAA O . 1
ATOM 1988 N N . GLN AAA 1 299 N . GLN 299 26.948 -21.909 -23.467 1.000 77.093 . 299 GLN AAA N . 1
ATOM 1989 C CA . GLN AAA 1 299 CA . GLN 299 26.372 -22.933 -24.331 1.000 67.716 . 299 GLN AAA CA . 1
ATOM 1990 C CB . GLN AAA 1 299 CB . GLN 299 24.970 -22.528 -24.771 1.000 57.220 . 299 GLN AAA CB . 1
ATOM 1991 C CG . GLN AAA 1 299 CG . GLN 299 23.883 -23.196 -23.946 1.000 69.380 . 299 GLN AAA CG . 1
ATOM 1992 C CD . GLN AAA 1 299 CD . GLN 299 22.519 -22.566 -24.125 1.000 79.069 . 299 GLN AAA CD . 1
ATOM 1993 O OE1 . GLN AAA 1 299 OE1 . GLN 299 22.390 -21.506 -24.740 1.000 84.769 . 299 GLN AAA OE1 . 1
ATOM 1994 N NE2 . GLN AAA 1 299 NE2 . GLN 299 21.483 -23.206 -23.583 1.000 70.850 . 299 GLN AAA NE2 . 1
ATOM 1995 C C . GLN AAA 1 299 C . GLN 299 27.285 -23.214 -25.524 1.000 67.251 . 299 GLN AAA C . 1
ATOM 1996 O O . GLN AAA 1 299 O . GLN 299 27.287 -24.315 -26.054 1.000 73.452 . 299 GLN AAA O . 1
ATOM 1997 N N . SER AAA 1 300 N . SER 300 28.106 -22.239 -25.916 1.000 70.627 . 300 SER AAA N . 1
ATOM 1998 C CA . SER AAA 1 300 CA . SER 300 29.017 -22.415 -27.036 1.000 74.917 . 300 SER AAA CA . 1
ATOM 1999 C CB . SER AAA 1 300 CB . SER 300 29.387 -21.077 -27.625 1.000 71.179 . 300 SER AAA CB . 1
ATOM 2000 O OG . SER AAA 1 300 OG . SER 300 30.450 -20.473 -26.908 1.000 87.453 . 300 SER AAA OG . 1
ATOM 2001 C C . SER AAA 1 300 C . SER 300 30.248 -23.264 -26.679 1.000 76.549 . 300 SER AAA C . 1
ATOM 2002 O O . SER AAA 1 300 O . SER 300 31.075 -23.556 -27.537 1.000 77.285 . 300 SER AAA O . 1
ATOM 2003 N N . LEU AAA 1 301 N . LEU 301 30.401 -23.659 -25.412 1.000 80.868 . 301 LEU AAA N . 1
ATOM 2004 C CA . LEU AAA 1 301 CA . LEU 301 31.591 -24.408 -25.022 1.000 90.733 . 301 LEU AAA CA . 1
ATOM 2005 C CB . LEU AAA 1 301 CB . LEU 301 32.174 -23.821 -23.726 1.000 87.277 . 301 LEU AAA CB . 1
ATOM 2006 C CG . LEU AAA 1 301 CG . LEU 301 32.469 -22.319 -23.765 1.000 90.547 . 301 LEU AAA CG . 1
ATOM 2007 C CD1 . LEU AAA 1 301 CD1 . LEU 301 32.562 -21.734 -22.367 1.000 91.183 . 301 LEU AAA CD1 . 1
ATOM 2008 C CD2 . LEU AAA 1 301 CD2 . LEU 301 33.730 -22.008 -24.560 1.000 86.002 . 301 LEU AAA CD2 . 1
ATOM 2009 C C . LEU AAA 1 301 C . LEU 301 31.243 -25.893 -24.881 1.000 92.503 . 301 LEU AAA C . 1
ATOM 2010 O O . LEU AAA 1 301 O . LEU 301 30.131 -26.220 -24.460 1.000 79.293 . 301 LEU AAA O . 1
ATOM 2011 N N . PRO AAA 1 302 N . PRO 302 32.176 -26.824 -25.230 1.000 86.540 . 302 PRO AAA N . 1
ATOM 2012 C CA . PRO AAA 1 302 CA . PRO 302 31.990 -28.260 -24.987 1.000 80.161 . 302 PRO AAA CA . 1
ATOM 2013 C CB . PRO AAA 1 302 CB . PRO 302 33.331 -28.898 -25.390 1.000 68.971 . 302 PRO AAA CB . 1
ATOM 2014 C CG . PRO AAA 1 302 CG . PRO 302 34.311 -27.751 -25.495 1.000 67.240 . 302 PRO AAA CG . 1
ATOM 2015 C CD . PRO AAA 1 302 CD . PRO 302 33.475 -26.543 -25.865 1.000 79.294 . 302 PRO AAA CD . 1
ATOM 2016 C C . PRO AAA 1 302 C . PRO 302 31.802 -28.578 -23.508 1.000 84.226 . 302 PRO AAA C . 1
ATOM 2017 O O . PRO AAA 1 302 O . PRO 302 32.425 -27.932 -22.668 1.000 90.789 . 302 PRO AAA O . 1
ATOM 2018 N N . PRO AAA 1 303 N . PRO 303 30.933 -29.546 -23.125 1.000 92.145 . 303 PRO AAA N . 1
ATOM 2019 C CA . PRO AAA 1 303 CA . PRO 303 30.873 -29.984 -21.729 1.000 89.571 . 303 PRO AAA CA . 1
ATOM 2020 C CB . PRO AAA 1 303 CB . PRO 303 29.826 -31.114 -21.745 1.000 85.084 . 303 PRO AAA CB . 1
ATOM 2021 C CG . PRO AAA 1 303 CG . PRO 303 28.922 -30.745 -22.921 1.000 76.449 . 303 PRO AAA CG . 1
ATOM 2022 C CD . PRO AAA 1 303 CD . PRO 303 29.887 -30.181 -23.952 1.000 83.372 . 303 PRO AAA CD . 1
ATOM 2023 C C . PRO AAA 1 303 C . PRO 303 32.257 -30.349 -21.193 1.000 91.590 . 303 PRO AAA C . 1
ATOM 2024 O O . PRO AAA 1 303 O . PRO 303 33.098 -30.887 -21.909 1.000 90.139 . 303 PRO AAA O . 1
ATOM 2025 N N . ARG AAA 1 304 N . ARG 304 32.495 -29.963 -19.933 1.000 97.842 . 304 ARG AAA N . 1
ATOM 2026 C CA . ARG AAA 1 304 CA . ARG 304 33.715 -30.247 -19.196 1.000 79.389 . 304 ARG AAA CA . 1
ATOM 2027 C CB . ARG AAA 1 304 CB . ARG 304 34.602 -28.999 -19.070 1.000 78.700 . 304 ARG AAA CB . 1
ATOM 2028 C CG . ARG AAA 1 304 CG . ARG 304 35.852 -29.184 -18.216 1.000 79.170 . 304 ARG AAA CG . 1
ATOM 2029 C CD . ARG AAA 1 304 CD . ARG 304 36.608 -27.908 -17.907 1.000 80.956 . 304 ARG AAA CD . 1
ATOM 2030 N NE . ARG AAA 1 304 NE . ARG 304 37.274 -27.528 -19.132 1.000 95.321 . 304 ARG AAA NE . 1
ATOM 2031 C CZ . ARG AAA 1 304 CZ . ARG 304 38.573 -27.651 -19.359 1.000 106.175 . 304 ARG AAA CZ . 1
ATOM 2032 N NH1 . ARG AAA 1 304 NH1 . ARG 304 39.387 -28.123 -18.427 1.000 87.686 . 304 ARG AAA NH1 . 1
ATOM 2033 N NH2 . ARG AAA 1 304 NH2 . ARG 304 39.051 -27.301 -20.539 1.000 130.093 . 304 ARG AAA NH2 . 1
ATOM 2034 C C . ARG AAA 1 304 C . ARG 304 33.309 -30.845 -17.855 1.000 67.976 . 304 ARG AAA C . 1
ATOM 2035 O O . ARG AAA 1 304 O . ARG 304 32.368 -30.395 -17.199 1.000 59.388 . 304 ARG AAA O . 1
ATOM 2036 N N . GLN AAA 1 305 N . GLN 305 34.012 -31.920 -17.516 1.000 75.511 . 305 GLN AAA N . 1
ATOM 2037 C CA . GLN AAA 1 305 CA . GLN 305 33.847 -32.624 -16.260 1.000 75.328 . 305 GLN AAA CA . 1
ATOM 2038 C CB . GLN AAA 1 305 CB . GLN 305 34.444 -34.020 -16.442 1.000 80.058 . 305 GLN AAA CB . 1
ATOM 2039 C CG . GLN AAA 1 305 CG . GLN 305 33.490 -34.993 -17.113 1.000 84.229 . 305 GLN AAA CG . 1
ATOM 2040 C CD . GLN AAA 1 305 CD . GLN 305 32.327 -35.290 -16.195 1.000 91.374 . 305 GLN AAA CD . 1
ATOM 2041 O OE1 . GLN AAA 1 305 OE1 . GLN 305 31.165 -34.985 -16.487 1.000 74.190 . 305 GLN AAA OE1 . 1
ATOM 2042 N NE2 . GLN AAA 1 305 NE2 . GLN 305 32.646 -35.862 -15.044 1.000 102.330 . 305 GLN AAA NE2 . 1
ATOM 2043 C C . GLN AAA 1 305 C . GLN 305 34.578 -31.872 -15.147 1.000 71.294 . 305 GLN AAA C . 1
ATOM 2044 O O . GLN AAA 1 305 O . GLN 305 35.706 -31.399 -15.376 1.000 66.131 . 305 GLN AAA O . 1
ATOM 2045 N N . PRO AAA 1 306 N . PRO 306 33.982 -31.772 -13.921 1.000 64.459 . 306 PRO AAA N . 1
ATOM 2046 C CA . PRO AAA 1 306 CA . PRO 306 34.666 -31.157 -12.777 1.000 62.030 . 306 PRO AAA CA . 1
ATOM 2047 C CB . PRO AAA 1 306 CB . PRO 306 33.716 -31.300 -11.572 1.000 54.310 . 306 PRO AAA CB . 1
ATOM 2048 C CG . PRO AAA 1 306 CG . PRO 306 32.373 -31.793 -12.142 1.000 51.727 . 306 PRO AAA CG . 1
ATOM 2049 C CD . PRO AAA 1 306 CD . PRO 306 32.639 -32.272 -13.561 1.000 57.964 . 306 PRO AAA CD . 1
ATOM 2050 C C . PRO AAA 1 306 C . PRO 306 35.966 -31.908 -12.510 1.000 66.154 . 306 PRO AAA C . 1
ATOM 2051 O O . PRO AAA 1 306 O . PRO 306 36.057 -33.112 -12.734 1.000 77.515 . 306 PRO AAA O . 1
ATOM 2052 N N . VAL AAA 1 307 N . VAL 307 36.989 -31.173 -12.088 1.000 62.589 . 307 VAL AAA N . 1
ATOM 2053 C CA . VAL AAA 1 307 CA . VAL 307 38.222 -31.781 -11.639 1.000 63.158 . 307 VAL AAA CA . 1
ATOM 2054 C CB . VAL AAA 1 307 CB . VAL 307 39.388 -30.836 -11.978 1.000 56.648 . 307 VAL AAA CB . 1
ATOM 2055 C CG1 . VAL AAA 1 307 CG1 . VAL 307 40.725 -31.279 -11.402 1.000 59.890 . 307 VAL AAA CG1 . 1
ATOM 2056 C CG2 . VAL AAA 1 307 CG2 . VAL 307 39.494 -30.666 -13.469 1.000 49.914 . 307 VAL AAA CG2 . 1
ATOM 2057 C C . VAL AAA 1 307 C . VAL 307 38.078 -32.054 -10.137 1.000 71.246 . 307 VAL AAA C . 1
ATOM 2058 O O . VAL AAA 1 307 O . VAL 307 37.642 -31.180 -9.393 1.000 74.944 . 307 VAL AAA O . 1
ATOM 2059 N N . PRO AAA 1 308 N . PRO 308 38.404 -33.270 -9.632 1.000 76.681 . 308 PRO AAA N . 1
ATOM 2060 C CA . PRO AAA 1 308 CA . PRO 308 38.466 -33.498 -8.188 1.000 74.241 . 308 PRO AAA CA . 1
ATOM 2061 C CB . PRO AAA 1 308 CB . PRO 308 38.954 -34.947 -8.084 1.000 77.325 . 308 PRO AAA CB . 1
ATOM 2062 C CG . PRO AAA 1 308 CG . PRO 308 38.566 -35.577 -9.404 1.000 84.619 . 308 PRO AAA CG . 1
ATOM 2063 C CD . PRO AAA 1 308 CD . PRO 308 38.754 -34.469 -10.415 1.000 82.709 . 308 PRO AAA CD . 1
ATOM 2064 C C . PRO AAA 1 308 C . PRO 308 39.519 -32.584 -7.553 1.000 81.180 . 308 PRO AAA C . 1
ATOM 2065 O O . PRO AAA 1 308 O . PRO 308 40.574 -32.299 -8.145 1.000 67.660 . 308 PRO AAA O . 1
ATOM 2066 N N . TRP AAA 1 309 N . TRP 309 39.228 -32.142 -6.322 1.000 69.606 . 309 TRP AAA N . 1
ATOM 2067 C CA . TRP AAA 1 309 CA . TRP 309 40.043 -31.131 -5.670 1.000 59.336 . 309 TRP AAA CA . 1
ATOM 2068 C CB . TRP AAA 1 309 CB . TRP 309 39.324 -30.585 -4.431 1.000 52.762 . 309 TRP AAA CB . 1
ATOM 2069 C CG . TRP AAA 1 309 CG . TRP 309 38.192 -29.681 -4.801 1.000 45.959 . 309 TRP AAA CG . 1
ATOM 2070 C CD1 . TRP AAA 1 309 CD1 . TRP 309 36.860 -29.973 -4.747 1.000 45.190 . 309 TRP AAA CD1 . 1
ATOM 2071 N NE1 . TRP AAA 1 309 NE1 . TRP 309 36.128 -28.898 -5.175 1.000 47.280 . 309 TRP AAA NE1 . 1
ATOM 2072 C CE2 . TRP AAA 1 309 CE2 . TRP 309 36.984 -27.875 -5.515 1.000 44.353 . 309 TRP AAA CE2 . 1
ATOM 2073 C CD2 . TRP AAA 1 309 CD2 . TRP 309 38.301 -28.332 -5.292 1.000 41.794 . 309 TRP AAA CD2 . 1
ATOM 2074 C CE3 . TRP AAA 1 309 CE3 . TRP 309 39.372 -27.461 -5.550 1.000 44.921 . 309 TRP AAA CE3 . 1
ATOM 2075 C CZ3 . TRP AAA 1 309 CZ3 . TRP 309 39.111 -26.194 -6.034 1.000 43.828 . 309 TRP AAA CZ3 . 1
ATOM 2076 C CH2 . TRP AAA 1 309 CH2 . TRP 309 37.796 -25.773 -6.269 1.000 41.607 . 309 TRP AAA CH2 . 1
ATOM 2077 C CZ2 . TRP AAA 1 309 CZ2 . TRP 309 36.718 -26.591 -6.007 1.000 42.896 . 309 TRP AAA CZ2 . 1
ATOM 2078 C C . TRP AAA 1 309 C . TRP 309 41.455 -31.635 -5.362 1.000 62.163 . 309 TRP AAA C . 1
ATOM 2079 O O . TRP AAA 1 309 O . TRP 309 42.358 -30.815 -5.164 1.000 57.616 . 309 TRP AAA O . 1
ATOM 2080 N N . GLU AAA 1 310 N . GLU 310 41.609 -32.975 -5.297 1.000 69.640 . 310 GLU AAA N . 1
ATOM 2081 C CA . GLU AAA 1 310 CA . GLU 310 42.851 -33.687 -5.017 1.000 66.507 . 310 GLU AAA CA . 1
ATOM 2082 C CB . GLU AAA 1 310 CB . GLU 310 42.620 -35.197 -5.050 1.000 70.038 . 310 GLU AAA CB . 1
ATOM 2083 C CG . GLU AAA 1 310 CG . GLU 310 41.935 -35.736 -3.811 1.000 81.627 . 310 GLU AAA CG . 1
ATOM 2084 C CD . GLU AAA 1 310 CD . GLU 310 40.415 -35.654 -3.754 1.000 96.001 . 310 GLU AAA CD . 1
ATOM 2085 O OE1 . GLU AAA 1 310 OE1 . GLU 310 39.812 -35.015 -4.624 1.000 93.996 . 310 GLU AAA OE1 . 1
ATOM 2086 O OE2 . GLU AAA 1 310 OE2 . GLU 310 39.830 -36.231 -2.819 1.000 116.493 . 310 GLU AAA OE2 . 1
ATOM 2087 C C . GLU AAA 1 310 C . GLU 310 43.872 -33.356 -6.097 1.000 73.012 . 310 GLU AAA C . 1
ATOM 2088 O O . GLU AAA 1 310 O . GLU 310 45.086 -33.370 -5.859 1.000 77.677 . 310 GLU AAA O . 1
ATOM 2089 N N . THR AAA 1 311 N . THR 311 43.338 -33.069 -7.290 1.000 77.882 . 311 THR AAA N . 1
ATOM 2090 C CA . THR AAA 1 311 CA . THR 311 44.144 -32.788 -8.462 1.000 73.797 . 311 THR AAA CA . 1
ATOM 2091 C CB . THR AAA 1 311 CB . THR 311 43.412 -33.190 -9.742 1.000 74.802 . 311 THR AAA CB . 1
ATOM 2092 O OG1 . THR AAA 1 311 OG1 . THR 311 42.645 -34.369 -9.498 1.000 85.280 . 311 THR AAA OG1 . 1
ATOM 2093 C CG2 . THR AAA 1 311 CG2 . THR 311 44.397 -33.468 -10.850 1.000 70.753 . 311 THR AAA CG2 . 1
ATOM 2094 C C . THR AAA 1 311 C . THR 311 44.579 -31.326 -8.453 1.000 70.949 . 311 THR AAA C . 1
ATOM 2095 O O . THR AAA 1 311 O . THR 311 45.726 -31.029 -8.762 1.000 72.078 . 311 THR AAA O . 1
ATOM 2096 N N . VAL AAA 1 312 N . VAL 312 43.652 -30.434 -8.081 1.000 75.670 . 312 VAL AAA N . 1
ATOM 2097 C CA . VAL AAA 1 312 CA . VAL 312 43.886 -28.991 -7.968 1.000 71.182 . 312 VAL AAA CA . 1
ATOM 2098 C CB . VAL AAA 1 312 CB . VAL 312 42.573 -28.223 -7.677 1.000 68.150 . 312 VAL AAA CB . 1
ATOM 2099 C CG1 . VAL AAA 1 312 CG1 . VAL 312 42.742 -26.708 -7.686 1.000 57.184 . 312 VAL AAA CG1 . 1
ATOM 2100 C CG2 . VAL AAA 1 312 CG2 . VAL 312 41.428 -28.643 -8.588 1.000 72.277 . 312 VAL AAA CG2 . 1
ATOM 2101 C C . VAL AAA 1 312 C . VAL 312 44.934 -28.708 -6.888 1.000 66.910 . 312 VAL AAA C . 1
ATOM 2102 O O . VAL AAA 1 312 O . VAL 312 45.850 -27.916 -7.085 1.000 64.724 . 312 VAL AAA O . 1
ATOM 2103 N N . TYR AAA 1 313 N . TYR 313 44.768 -29.352 -5.731 1.000 71.969 . 313 TYR AAA N . 1
ATOM 2104 C CA . TYR AAA 1 313 CA . TYR 313 45.638 -29.151 -4.584 1.000 73.805 . 313 TYR AAA CA . 1
ATOM 2105 C CB . TYR AAA 1 313 CB . TYR 313 44.821 -28.608 -3.413 1.000 64.793 . 313 TYR AAA CB . 1
ATOM 2106 C CG . TYR AAA 1 313 CG . TYR 313 44.302 -27.215 -3.636 1.000 53.119 . 313 TYR AAA CG . 1
ATOM 2107 C CD1 . TYR AAA 1 313 CD1 . TYR 313 45.178 -26.151 -3.796 1.000 53.105 . 313 TYR AAA CD1 . 1
ATOM 2108 C CE1 . TYR AAA 1 313 CE1 . TYR 313 44.715 -24.857 -3.989 1.000 53.045 . 313 TYR AAA CE1 . 1
ATOM 2109 C CZ . TYR AAA 1 313 CZ . TYR 313 43.347 -24.620 -4.048 1.000 52.953 . 313 TYR AAA CZ . 1
ATOM 2110 O OH . TYR AAA 1 313 OH . TYR 313 42.882 -23.347 -4.262 1.000 49.905 . 313 TYR AAA OH . 1
ATOM 2111 C CE2 . TYR AAA 1 313 CE2 . TYR 313 42.459 -25.682 -3.921 1.000 49.864 . 313 TYR AAA CE2 . 1
ATOM 2112 C CD2 . TYR AAA 1 313 CD2 . TYR 313 42.939 -26.970 -3.719 1.000 49.864 . 313 TYR AAA CD2 . 1
ATOM 2113 C C . TYR AAA 1 313 C . TYR 313 46.245 -30.489 -4.182 1.000 82.321 . 313 TYR AAA C . 1
ATOM 2114 O O . TYR AAA 1 313 O . TYR 313 45.789 -31.105 -3.218 1.000 82.188 . 313 TYR AAA O . 1
ATOM 2115 N N . PRO AAA 1 314 N . PRO 314 47.281 -30.976 -4.906 1.000 88.355 . 314 PRO AAA N . 1
ATOM 2116 C CA . PRO AAA 1 314 CA . PRO 314 47.799 -32.330 -4.689 1.000 85.266 . 314 PRO AAA CA . 1
ATOM 2117 C CB . PRO AAA 1 314 CB . PRO 314 48.846 -32.481 -5.804 1.000 88.166 . 314 PRO AAA CB . 1
ATOM 2118 C CG . PRO AAA 1 314 CG . PRO 314 48.505 -31.399 -6.812 1.000 84.902 . 314 PRO AAA CG . 1
ATOM 2119 C CD . PRO AAA 1 314 CD . PRO 314 47.990 -30.252 -5.975 1.000 84.254 . 314 PRO AAA CD . 1
ATOM 2120 C C . PRO AAA 1 314 C . PRO 314 48.403 -32.540 -3.294 1.000 83.028 . 314 PRO AAA C . 1
ATOM 2121 O O . PRO AAA 1 314 O . PRO 314 49.211 -31.744 -2.819 1.000 76.509 . 314 PRO AAA O . 1
ATOM 2122 N N . GLY AAA 1 315 N . GLY 315 47.968 -33.606 -2.614 1.000 77.093 . 315 GLY AAA N . 1
ATOM 2123 C CA . GLY AAA 1 315 CA . GLY 315 48.577 -34.004 -1.356 1.000 73.753 . 315 GLY AAA CA . 1
ATOM 2124 C C . GLY AAA 1 315 C . GLY 315 48.049 -33.233 -0.148 1.000 73.388 . 315 GLY AAA C . 1
ATOM 2125 O O . GLY AAA 1 315 O . GLY 315 48.442 -33.543 0.981 1.000 72.129 . 315 GLY AAA O . 1
ATOM 2126 N N . ALA AAA 1 316 N . ALA 316 47.188 -32.233 -0.413 1.000 66.485 . 316 ALA AAA N . 1
ATOM 2127 C CA . ALA AAA 1 316 CA . ALA 316 46.479 -31.443 0.586 1.000 59.841 . 316 ALA AAA CA . 1
ATOM 2128 C CB . ALA AAA 1 316 CB . ALA 316 45.617 -30.416 -0.090 1.000 49.338 . 316 ALA AAA CB . 1
ATOM 2129 C C . ALA AAA 1 316 C . ALA 316 45.603 -32.356 1.427 1.000 57.926 . 316 ALA AAA C . 1
ATOM 2130 O O . ALA AAA 1 316 O . ALA 316 45.197 -33.410 0.961 1.000 62.100 . 316 ALA AAA O . 1
ATOM 2131 N N . ASP AAA 1 317 N . ASP 317 45.311 -31.918 2.653 1.000 59.015 . 317 ASP AAA N . 1
ATOM 2132 C CA . ASP AAA 1 317 CA . ASP 317 44.526 -32.676 3.615 1.000 56.890 . 317 ASP AAA CA . 1
ATOM 2133 C CB . ASP AAA 1 317 CB . ASP 317 44.365 -31.836 4.883 1.000 60.570 . 317 ASP AAA CB . 1
ATOM 2134 C CG . ASP AAA 1 317 CG . ASP 317 43.655 -32.571 5.995 1.000 66.371 . 317 ASP AAA CG . 1
ATOM 2135 O OD1 . ASP AAA 1 317 OD1 . ASP 317 44.189 -33.586 6.420 1.000 80.233 . 317 ASP AAA OD1 . 1
ATOM 2136 O OD2 . ASP AAA 1 317 OD2 . ASP 317 42.575 -32.126 6.413 1.000 70.384 . 317 ASP AAA OD2 . 1
ATOM 2137 C C . ASP AAA 1 317 C . ASP 317 43.187 -33.127 3.014 1.000 58.275 . 317 ASP AAA C . 1
ATOM 2138 O O . ASP AAA 1 317 O . ASP 317 42.488 -32.326 2.396 1.000 58.414 . 317 ASP AAA O . 1
ATOM 2139 N N . ARG AAA 1 318 N . ARG 318 42.826 -34.410 3.217 1.000 57.725 . 318 ARG AAA N . 1
ATOM 2140 C CA . ARG AAA 1 318 CA . ARG 318 41.612 -35.000 2.666 1.000 59.513 . 318 ARG AAA CA . 1
ATOM 2141 C CB . ARG AAA 1 318 CB . ARG 318 41.537 -36.518 2.904 1.000 58.890 . 318 ARG AAA CB . 1
ATOM 2148 C C . ARG AAA 1 318 C . ARG 318 40.382 -34.278 3.214 1.000 63.350 . 318 ARG AAA C . 1
ATOM 2149 O O . ARG AAA 1 318 O . ARG 318 39.425 -34.012 2.482 1.000 63.229 . 318 ARG AAA O . 1
ATOM 2150 N N . GLN AAA 1 319 N . GLN 319 40.427 -33.953 4.512 1.000 72.509 . 319 GLN AAA N . 1
ATOM 2151 C CA . GLN AAA 1 319 CA . GLN 319 39.288 -33.385 5.222 1.000 71.410 . 319 GLN AAA CA . 1
ATOM 2152 C CB . GLN AAA 1 319 CB . GLN 319 39.478 -33.529 6.731 1.000 71.549 . 319 GLN AAA CB . 1
ATOM 2153 C CG . GLN AAA 1 319 CG . GLN 319 39.261 -34.948 7.236 1.000 72.263 . 319 GLN AAA CG . 1
ATOM 2154 C CD . GLN AAA 1 319 CD . GLN 319 37.794 -35.299 7.278 1.000 79.157 . 319 GLN AAA CD . 1
ATOM 2155 O OE1 . GLN AAA 1 319 OE1 . GLN 319 37.303 -35.819 8.266 1.000 83.552 . 319 GLN AAA OE1 . 1
ATOM 2156 N NE2 . GLN AAA 1 319 NE2 . GLN 319 37.063 -35.021 6.212 1.000 84.038 . 319 GLN AAA NE2 . 1
ATOM 2157 C C . GLN AAA 1 319 C . GLN 319 39.093 -31.925 4.822 1.000 72.371 . 319 GLN AAA C . 1
ATOM 2158 O O . GLN AAA 1 319 O . GLN 319 37.974 -31.413 4.834 1.000 69.475 . 319 GLN AAA O . 1
ATOM 2159 N N . ALA AAA 1 320 N . ALA 320 40.200 -31.268 4.465 1.000 70.150 . 320 ALA AAA N . 1
ATOM 2160 C CA . ALA AAA 1 320 CA . ALA 320 40.161 -29.897 3.983 1.000 63.530 . 320 ALA AAA CA . 1
ATOM 2161 C CB . ALA AAA 1 320 CB . ALA 320 41.552 -29.323 3.904 1.000 62.111 . 320 ALA AAA CB . 1
ATOM 2162 C C . ALA AAA 1 320 C . ALA 320 39.477 -29.848 2.621 1.000 63.326 . 320 ALA AAA C . 1
ATOM 2163 O O . ALA AAA 1 320 O . ALA 320 38.598 -29.008 2.415 1.000 57.207 . 320 ALA AAA O . 1
ATOM 2164 N N . LEU AAA 1 321 N . LEU 321 39.879 -30.750 1.706 1.000 57.384 . 321 LEU AAA N . 1
ATOM 2165 C CA . LEU AAA 1 321 CA . LEU 321 39.295 -30.750 0.374 1.000 59.500 . 321 LEU AAA CA . 1
ATOM 2166 C CB . LEU AAA 1 321 CB . LEU 321 40.123 -31.587 -0.601 1.000 48.242 . 321 LEU AAA CB . 1
ATOM 2167 C CG . LEU AAA 1 321 CG . LEU 321 41.620 -31.272 -0.653 1.000 53.144 . 321 LEU AAA CG . 1
ATOM 2168 C CD1 . LEU AAA 1 321 CD1 . LEU 321 42.331 -32.245 -1.589 1.000 49.943 . 321 LEU AAA CD1 . 1
ATOM 2169 C CD2 . LEU AAA 1 321 CD2 . LEU 321 41.897 -29.840 -1.100 1.000 49.679 . 321 LEU AAA CD2 . 1
ATOM 2170 C C . LEU AAA 1 321 C . LEU 321 37.829 -31.190 0.429 1.000 68.029 . 321 LEU AAA C . 1
ATOM 2171 O O . LEU AAA 1 321 O . LEU 321 37.019 -30.730 -0.378 1.000 81.605 . 321 LEU AAA O . 1
ATOM 2172 N N . SER AAA 1 322 N . SER 322 37.486 -32.071 1.381 1.000 64.505 . 322 SER AAA N . 1
ATOM 2173 C CA . SER AAA 1 322 CA . SER 322 36.099 -32.444 1.596 1.000 62.647 . 322 SER AAA CA . 1
ATOM 2174 C CB . SER AAA 1 322 CB . SER 322 35.995 -33.425 2.722 1.000 67.700 . 322 SER AAA CB . 1
ATOM 2175 O OG . SER AAA 1 322 OG . SER 322 34.644 -33.636 3.089 1.000 79.373 . 322 SER AAA OG . 1
ATOM 2176 C C . SER AAA 1 322 C . SER 322 35.235 -31.194 1.807 1.000 63.052 . 322 SER AAA C . 1
ATOM 2177 O O . SER AAA 1 322 O . SER 322 34.240 -30.981 1.111 1.000 69.812 . 322 SER AAA O . 1
ATOM 2178 N N . LEU AAA 1 323 N . LEU 323 35.642 -30.334 2.748 1.000 60.058 . 323 LEU AAA N . 1
ATOM 2179 C CA . LEU AAA 1 323 CA . LEU 323 34.864 -29.156 3.097 1.000 55.835 . 323 LEU AAA CA . 1
ATOM 2180 C CB . LEU AAA 1 323 CB . LEU 323 35.414 -28.551 4.394 1.000 51.033 . 323 LEU AAA CB . 1
ATOM 2181 C CG . LEU AAA 1 323 CG . LEU 323 34.767 -27.240 4.822 1.000 46.564 . 323 LEU AAA CG . 1
ATOM 2182 C CD1 . LEU AAA 1 323 CD1 . LEU 323 33.276 -27.417 5.043 1.000 40.830 . 323 LEU AAA CD1 . 1
ATOM 2183 C CD2 . LEU AAA 1 323 CD2 . LEU 323 35.442 -26.712 6.061 1.000 49.562 . 323 LEU AAA CD2 . 1
ATOM 2184 C C . LEU AAA 1 323 C . LEU 323 34.909 -28.135 1.961 1.000 55.653 . 323 LEU AAA C . 1
ATOM 2185 O O . LEU AAA 1 323 O . LEU 323 33.904 -27.478 1.670 1.000 54.933 . 323 LEU AAA O . 1
ATOM 2186 N N . LEU AAA 1 324 N . LEU 324 36.088 -27.986 1.348 1.000 47.755 . 324 LEU AAA N . 1
ATOM 2187 C CA . LEU AAA 1 324 CA . LEU 324 36.264 -27.009 0.286 1.000 50.282 . 324 LEU AAA CA . 1
ATOM 2188 C CB . LEU AAA 1 324 CB . LEU 324 37.678 -27.152 -0.272 1.000 45.450 . 324 LEU AAA CB . 1
ATOM 2189 C CG . LEU AAA 1 324 CG . LEU 324 38.025 -26.173 -1.381 1.000 49.184 . 324 LEU AAA CG . 1
ATOM 2190 C CD1 . LEU AAA 1 324 CD1 . LEU 324 37.800 -24.736 -0.920 1.000 44.912 . 324 LEU AAA CD1 . 1
ATOM 2191 C CD2 . LEU AAA 1 324 CD2 . LEU 324 39.447 -26.414 -1.889 1.000 48.566 . 324 LEU AAA CD2 . 1
ATOM 2192 C C . LEU AAA 1 324 C . LEU 324 35.241 -27.259 -0.815 1.000 55.451 . 324 LEU AAA C . 1
ATOM 2193 O O . LEU AAA 1 324 O . LEU 324 34.601 -26.320 -1.299 1.000 52.657 . 324 LEU AAA O . 1
ATOM 2194 N N . GLY AAA 1 325 N . GLY 325 35.138 -28.538 -1.201 1.000 57.612 . 325 GLY AAA N . 1
ATOM 2195 C CA . GLY AAA 1 325 CA . GLY 325 34.248 -28.971 -2.255 1.000 51.560 . 325 GLY AAA CA . 1
ATOM 2196 C C . GLY AAA 1 325 C . GLY 325 32.788 -28.657 -1.934 1.000 55.157 . 325 GLY AAA C . 1
ATOM 2197 O O . GLY AAA 1 325 O . GLY 325 32.023 -28.403 -2.856 1.000 66.608 . 325 GLY AAA O . 1
ATOM 2198 N N A ARG AAA 1 326 N . ARG 326 32.425 -28.687 -0.641 0.540 52.255 . 326 ARG AAA N . 1
ATOM 2199 N N B ARG AAA 1 326 N . ARG 326 32.423 -28.695 -0.642 0.460 50.078 . 326 ARG AAA N . 1
ATOM 2200 C CA A ARG AAA 1 326 CA . ARG 326 31.068 -28.416 -0.185 0.540 53.313 . 326 ARG AAA CA . 1
ATOM 2201 C CA B ARG AAA 1 326 CA . ARG 326 31.065 -28.422 -0.193 0.460 49.320 . 326 ARG AAA CA . 1
ATOM 2202 C CB A ARG AAA 1 326 CB . ARG 326 30.881 -28.831 1.281 0.540 52.207 . 326 ARG AAA CB . 1
ATOM 2203 C CB B ARG AAA 1 326 CB . ARG 326 30.862 -28.819 1.275 0.460 45.112 . 326 ARG AAA CB . 1
ATOM 2204 C CG A ARG AAA 1 326 CG . ARG 326 30.801 -30.331 1.524 0.540 53.627 . 326 ARG AAA CG . 1
ATOM 2205 C CG B ARG AAA 1 326 CG . ARG 326 31.196 -30.268 1.604 0.460 42.944 . 326 ARG AAA CG . 1
ATOM 2206 C CD A ARG AAA 1 326 CD . ARG 326 29.487 -30.932 1.060 0.540 58.821 . 326 ARG AAA CD . 1
ATOM 2207 C CD B ARG AAA 1 326 CD . ARG 326 30.040 -31.238 1.695 0.460 42.930 . 326 ARG AAA CD . 1
ATOM 2208 N NE A ARG AAA 1 326 NE . ARG 326 28.273 -30.520 1.773 0.540 57.993 . 326 ARG AAA NE . 1
ATOM 2209 N NE B ARG AAA 1 326 NE . ARG 326 28.889 -30.754 2.446 0.460 40.346 . 326 ARG AAA NE . 1
ATOM 2210 C CZ A ARG AAA 1 326 CZ . ARG 326 27.317 -29.722 1.284 0.540 56.892 . 326 ARG AAA CZ . 1
ATOM 2211 C CZ B ARG AAA 1 326 CZ . ARG 326 28.601 -31.118 3.682 0.460 40.262 . 326 ARG AAA CZ . 1
ATOM 2212 N NH1 A ARG AAA 1 326 NH1 . ARG 326 26.264 -29.448 2.034 0.540 52.077 . 326 ARG AAA NH1 . 1
ATOM 2213 N NH1 B ARG AAA 1 326 NH1 . ARG 326 27.514 -30.649 4.270 0.460 37.625 . 326 ARG AAA NH1 . 1
ATOM 2214 N NH2 A ARG AAA 1 326 NH2 . ARG 326 27.413 -29.197 0.066 0.540 52.144 . 326 ARG AAA NH2 . 1
ATOM 2215 N NH2 B ARG AAA 1 326 NH2 . ARG 326 29.398 -31.962 4.316 0.460 41.143 . 326 ARG AAA NH2 . 1
ATOM 2216 C C A ARG AAA 1 326 C . ARG 326 30.729 -26.933 -0.341 0.540 52.228 . 326 ARG AAA C . 1
ATOM 2217 C C B ARG AAA 1 326 C . ARG 326 30.727 -26.939 -0.357 0.460 49.770 . 326 ARG AAA C . 1
ATOM 2218 O O A ARG AAA 1 326 O . ARG 326 29.563 -26.561 -0.268 0.540 56.880 . 326 ARG AAA O . 1
ATOM 2219 O O B ARG AAA 1 326 O . ARG 326 29.557 -26.577 -0.301 0.460 54.184 . 326 ARG AAA O . 1
ATOM 2220 N N . MET AAA 1 327 N . MET 327 31.747 -26.087 -0.524 1.000 50.506 . 327 MET AAA N . 1
ATOM 2221 C CA . MET AAA 1 327 CA . MET 327 31.544 -24.644 -0.592 1.000 48.785 . 327 MET AAA CA . 1
ATOM 2222 C CB . MET AAA 1 327 CB . MET 327 32.636 -23.861 0.140 1.000 44.097 . 327 MET AAA CB . 1
ATOM 2223 C CG . MET AAA 1 327 CG . MET 327 32.626 -24.059 1.630 1.000 50.126 . 327 MET AAA CG . 1
ATOM 2224 S SD . MET AAA 1 327 SD . MET 327 34.186 -23.457 2.358 1.000 52.810 . 327 MET AAA SD . 1
ATOM 2225 C CE . MET AAA 1 327 CE . MET 327 33.690 -23.500 4.083 1.000 54.087 . 327 MET AAA CE . 1
ATOM 2226 C C . MET AAA 1 327 C . MET 327 31.538 -24.164 -2.038 1.000 49.143 . 327 MET AAA C . 1
ATOM 2227 O O . MET AAA 1 327 O . MET 327 30.751 -23.284 -2.366 1.000 50.060 . 327 MET AAA O . 1
ATOM 2228 N N . LEU AAA 1 328 N . LEU 328 32.451 -24.677 -2.875 1.000 42.646 . 328 LEU AAA N . 1
ATOM 2229 C CA . LEU AAA 1 328 CA . LEU 328 32.629 -24.176 -4.236 1.000 44.311 . 328 LEU AAA CA . 1
ATOM 2230 C CB . LEU AAA 1 328 CB . LEU 328 34.116 -24.170 -4.607 1.000 36.687 . 328 LEU AAA CB . 1
ATOM 2231 C CG . LEU AAA 1 328 CG . LEU 328 34.989 -23.251 -3.751 1.000 37.024 . 328 LEU AAA CG . 1
ATOM 2232 C CD1 . LEU AAA 1 328 CD1 . LEU 328 36.447 -23.269 -4.206 1.000 30.699 . 328 LEU AAA CD1 . 1
ATOM 2233 C CD2 . LEU AAA 1 328 CD2 . LEU 328 34.441 -21.826 -3.780 1.000 39.526 . 328 LEU AAA CD2 . 1
ATOM 2234 C C . LEU AAA 1 328 C . LEU 328 31.808 -24.996 -5.233 1.000 51.715 . 328 LEU AAA C . 1
ATOM 2235 O O . LEU AAA 1 328 O . LEU 328 32.326 -25.885 -5.905 1.000 62.854 . 328 LEU AAA O . 1
ATOM 2236 N N A ARG AAA 1 329 N . ARG 329 30.511 -24.690 -5.289 0.540 51.962 . 329 ARG AAA N . 1
ATOM 2237 N N B ARG AAA 1 329 N . ARG 329 30.517 -24.669 -5.292 0.460 52.115 . 329 ARG AAA N . 1
ATOM 2238 C CA A ARG AAA 1 329 CA . ARG 329 29.542 -25.276 -6.196 0.540 54.044 . 329 ARG AAA CA . 1
ATOM 2239 C CA B ARG AAA 1 329 CA . ARG 329 29.538 -25.250 -6.188 0.460 53.928 . 329 ARG AAA CA . 1
ATOM 2240 C CB A ARG AAA 1 329 CB . ARG 329 28.562 -26.148 -5.405 0.540 53.828 . 329 ARG AAA CB . 1
ATOM 2241 C CB B ARG AAA 1 329 CB . ARG 329 28.529 -26.059 -5.372 0.460 53.508 . 329 ARG AAA CB . 1
ATOM 2242 C CG A ARG AAA 1 329 CG . ARG 329 29.218 -27.167 -4.487 0.540 59.220 . 329 ARG AAA CG . 1
ATOM 2243 C CG B ARG AAA 1 329 CG . ARG 329 29.096 -27.315 -4.734 0.460 58.169 . 329 ARG AAA CG . 1
ATOM 2244 C CD A ARG AAA 1 329 CD . ARG 329 29.321 -28.584 -5.023 0.540 65.984 . 329 ARG AAA CD . 1
ATOM 2245 C CD B ARG AAA 1 329 CD . ARG 329 28.067 -28.425 -4.865 0.460 64.135 . 329 ARG AAA CD . 1
ATOM 2246 N NE A ARG AAA 1 329 NE . ARG 329 28.375 -29.455 -4.333 0.540 67.567 . 329 ARG AAA NE . 1
ATOM 2247 N NE B ARG AAA 1 329 NE . ARG 329 28.347 -29.245 -6.037 0.460 59.561 . 329 ARG AAA NE . 1
ATOM 2248 C CZ A ARG AAA 1 329 CZ . ARG 329 28.686 -30.255 -3.323 0.540 61.631 . 329 ARG AAA CZ . 1
ATOM 2249 C CZ B ARG AAA 1 329 CZ . ARG 329 27.427 -29.783 -6.821 0.460 55.150 . 329 ARG AAA CZ . 1
ATOM 2250 N NH1 A ARG AAA 1 329 NH1 . ARG 329 29.928 -30.325 -2.885 0.540 56.052 . 329 ARG AAA NH1 . 1
ATOM 2251 N NH1 B ARG AAA 1 329 NH1 . ARG 329 26.146 -29.577 -6.584 0.460 52.301 . 329 ARG AAA NH1 . 1
ATOM 2252 N NH2 A ARG AAA 1 329 NH2 . ARG 329 27.751 -30.996 -2.764 0.540 64.480 . 329 ARG AAA NH2 . 1
ATOM 2253 N NH2 B ARG AAA 1 329 NH2 . ARG 329 27.789 -30.516 -7.852 0.460 57.978 . 329 ARG AAA NH2 . 1
ATOM 2254 C C A ARG AAA 1 329 C . ARG 329 28.787 -24.124 -6.870 0.540 58.176 . 329 ARG AAA C . 1
ATOM 2255 C C B ARG AAA 1 329 C . ARG 329 28.805 -24.100 -6.882 0.460 57.298 . 329 ARG AAA C . 1
ATOM 2256 O O A ARG AAA 1 329 O . ARG 329 28.600 -23.057 -6.267 0.540 52.858 . 329 ARG AAA O . 1
ATOM 2257 O O B ARG AAA 1 329 O . ARG 329 28.641 -23.020 -6.300 0.460 53.065 . 329 ARG AAA O . 1
ATOM 2258 N N . PHE AAA 1 330 N . PHE 330 28.361 -24.352 -8.124 1.000 50.394 . 330 PHE AAA N . 1
ATOM 2259 C CA . PHE AAA 1 330 CA . PHE 330 27.725 -23.321 -8.934 1.000 50.356 . 330 PHE AAA CA . 1
ATOM 2260 C CB . PHE AAA 1 330 CB . PHE 330 27.472 -23.803 -10.369 1.000 45.695 . 330 PHE AAA CB . 1
ATOM 2261 C CG . PHE AAA 1 330 CG . PHE 330 28.626 -23.636 -11.327 1.000 44.639 . 330 PHE AAA CG . 1
ATOM 2262 C CD1 . PHE AAA 1 330 CD1 . PHE 330 29.067 -22.364 -11.704 1.000 46.319 . 330 PHE AAA CD1 . 1
ATOM 2263 C CE1 . PHE AAA 1 330 CE1 . PHE 330 30.137 -22.198 -12.580 1.000 41.850 . 330 PHE AAA CE1 . 1
ATOM 2264 C CZ . PHE AAA 1 330 CZ . PHE 330 30.768 -23.310 -13.106 1.000 48.950 . 330 PHE AAA CZ . 1
ATOM 2265 C CD2 . PHE AAA 1 330 CD2 . PHE 330 29.268 -24.746 -11.869 1.000 42.369 . 330 PHE AAA CD2 . 1
ATOM 2266 C CE2 . PHE AAA 1 330 CE2 . PHE 330 30.329 -24.583 -12.757 1.000 50.703 . 330 PHE AAA CE2 . 1
ATOM 2267 C C . PHE AAA 1 330 C . PHE 330 26.430 -22.828 -8.292 1.000 51.260 . 330 PHE AAA C . 1
ATOM 2268 O O . PHE AAA 1 330 O . PHE 330 26.168 -21.630 -8.268 1.000 55.396 . 330 PHE AAA O . 1
ATOM 2269 N N . GLU AAA 1 331 N . GLU 331 25.619 -23.773 -7.808 1.000 51.155 . 331 GLU AAA N . 1
ATOM 2270 C CA . GLU AAA 1 331 CA . GLU 331 24.268 -23.531 -7.336 1.000 49.535 . 331 GLU AAA CA . 1
ATOM 2271 C CB . GLU AAA 1 331 CB . GLU 331 23.455 -24.837 -7.325 1.000 51.088 . 331 GLU AAA CB . 1
ATOM 2272 C CG . GLU AAA 1 331 CG . GLU 331 23.453 -25.664 -8.609 1.000 54.814 . 331 GLU AAA CG . 1
ATOM 2273 C CD . GLU AAA 1 331 CD . GLU 331 24.677 -26.497 -9.005 1.000 68.197 . 331 GLU AAA CD . 1
ATOM 2274 O OE1 . GLU AAA 1 331 OE1 . GLU 331 25.672 -26.499 -8.271 1.000 69.687 . 331 GLU AAA OE1 . 1
ATOM 2275 O OE2 . GLU AAA 1 331 OE2 . GLU 331 24.656 -27.124 -10.093 1.000 85.746 . 331 GLU AAA OE2 . 1
ATOM 2276 C C . GLU AAA 1 331 C . GLU 331 24.387 -23.022 -5.906 1.000 54.599 . 331 GLU AAA C . 1
ATOM 2277 O O . GLU AAA 1 331 O . GLU 331 24.929 -23.726 -5.052 1.000 63.177 . 331 GLU AAA O . 1
ATOM 2278 N N . PRO AAA 1 332 N . PRO 332 23.914 -21.796 -5.595 1.000 50.045 . 332 PRO AAA N . 1
ATOM 2279 C CA . PRO AAA 1 332 CA . PRO 332 23.949 -21.276 -4.235 1.000 50.523 . 332 PRO AAA CA . 1
ATOM 2280 C CB . PRO AAA 1 332 CB . PRO 332 22.976 -20.092 -4.289 1.000 51.236 . 332 PRO AAA CB . 1
ATOM 2281 C CG . PRO AAA 1 332 CG . PRO 332 23.094 -19.598 -5.704 1.000 46.355 . 332 PRO AAA CG . 1
ATOM 2282 C CD . PRO AAA 1 332 CD . PRO 332 23.328 -20.841 -6.534 1.000 48.665 . 332 PRO AAA CD . 1
ATOM 2283 C C . PRO AAA 1 332 C . PRO 332 23.465 -22.278 -3.192 1.000 56.755 . 332 PRO AAA C . 1
ATOM 2284 O O . PRO AAA 1 332 O . PRO 332 24.110 -22.475 -2.155 1.000 80.789 . 332 PRO AAA O . 1
ATOM 2285 N N . SER AAA 1 333 N . SER 333 22.317 -22.903 -3.456 1.000 58.034 . 333 SER AAA N . 1
ATOM 2286 C CA . SER AAA 1 333 CA . SER 333 21.692 -23.720 -2.425 1.000 59.843 . 333 SER AAA CA . 1
ATOM 2287 C CB . SER AAA 1 333 CB . SER 333 20.204 -23.767 -2.599 1.000 52.467 . 333 SER AAA CB . 1
ATOM 2288 O OG . SER AAA 1 333 OG . SER 333 19.937 -24.387 -3.845 1.000 67.493 . 333 SER AAA OG . 1
ATOM 2289 C C . SER AAA 1 333 C . SER 333 22.327 -25.113 -2.328 1.000 52.468 . 333 SER AAA C . 1
ATOM 2290 O O . SER AAA 1 333 O . SER 333 21.958 -25.902 -1.484 1.000 54.990 . 333 SER AAA O . 1
ATOM 2291 N N . ALA AAA 1 334 N . ALA 334 23.320 -25.414 -3.151 1.000 50.051 . 334 ALA AAA N . 1
ATOM 2292 C CA . ALA AAA 1 334 CA . ALA 334 24.048 -26.668 -3.021 1.000 54.186 . 334 ALA AAA CA . 1
ATOM 2293 C CB . ALA AAA 1 334 CB . ALA 334 24.552 -27.099 -4.387 1.000 51.816 . 334 ALA AAA CB . 1
ATOM 2294 C C . ALA AAA 1 334 C . ALA 334 25.222 -26.514 -2.057 1.000 57.395 . 334 ALA AAA C . 1
ATOM 2295 O O . ALA AAA 1 334 O . ALA 334 25.909 -27.493 -1.740 1.000 74.303 . 334 ALA AAA O . 1
ATOM 2296 N N . ARG AAA 1 335 N . ARG 335 25.514 -25.263 -1.674 1.000 55.459 . 335 ARG AAA N . 1
ATOM 2297 C CA . ARG AAA 1 335 CA . ARG 335 26.706 -24.971 -0.887 1.000 48.264 . 335 ARG AAA CA . 1
ATOM 2298 C CB . ARG AAA 1 335 CB . ARG 335 27.153 -23.520 -1.052 1.000 43.983 . 335 ARG AAA CB . 1
ATOM 2299 C CG . ARG AAA 1 335 CG . ARG 335 27.779 -23.192 -2.396 1.000 41.632 . 335 ARG AAA CG . 1
ATOM 2300 C CD . ARG AAA 1 335 CD . ARG 335 28.174 -21.731 -2.515 1.000 39.876 . 335 ARG AAA CD . 1
ATOM 2301 N NE . ARG AAA 1 335 NE . ARG 335 28.122 -21.444 -3.936 1.000 47.404 . 335 ARG AAA NE . 1
ATOM 2302 C CZ . ARG AAA 1 335 CZ . ARG 335 27.642 -20.337 -4.478 1.000 45.201 . 335 ARG AAA CZ . 1
ATOM 2303 N NH1 . ARG AAA 1 335 NH1 . ARG 335 27.606 -20.230 -5.794 1.000 45.105 . 335 ARG AAA NH1 . 1
ATOM 2304 N NH2 . ARG AAA 1 335 NH2 . ARG 335 27.178 -19.364 -3.713 1.000 43.183 . 335 ARG AAA NH2 . 1
ATOM 2305 C C . ARG AAA 1 335 C . ARG 335 26.357 -25.166 0.584 1.000 55.015 . 335 ARG AAA C . 1
ATOM 2306 O O . ARG AAA 1 335 O . ARG 335 25.199 -24.938 0.966 1.000 52.357 . 335 ARG AAA O . 1
ATOM 2307 N N . ILE AAA 1 336 N . ILE 336 27.360 -25.614 1.362 1.000 48.226 . 336 ILE AAA N . 1
ATOM 2308 C CA . ILE AAA 1 336 CA . ILE 336 27.274 -25.760 2.812 1.000 46.639 . 336 ILE AAA CA . 1
ATOM 2309 C CB . ILE AAA 1 336 CB . ILE 336 28.562 -26.424 3.340 1.000 43.323 . 336 ILE AAA CB . 1
ATOM 2310 C CG1 . ILE AAA 1 336 CG1 . ILE 336 28.440 -26.792 4.819 1.000 44.517 . 336 ILE AAA CG1 . 1
ATOM 2311 C CG2 . ILE AAA 1 336 CG2 . ILE 336 29.798 -25.575 3.062 1.000 37.177 . 336 ILE AAA CG2 . 1
ATOM 2312 C CD1 . ILE AAA 1 336 CD1 . ILE 336 29.378 -27.906 5.276 1.000 43.090 . 336 ILE AAA CD1 . 1
ATOM 2313 C C . ILE AAA 1 336 C . ILE 336 27.042 -24.387 3.452 1.000 47.403 . 336 ILE AAA C . 1
ATOM 2314 O O . ILE AAA 1 336 O . ILE 336 27.490 -23.375 2.927 1.000 54.632 . 336 ILE AAA O . 1
ATOM 2315 N N . SER AAA 1 337 N . SER 337 26.331 -24.339 4.582 1.000 48.586 . 337 SER AAA N . 1
ATOM 2316 C CA . SER AAA 1 337 CA . SER 337 26.112 -23.076 5.274 1.000 48.599 . 337 SER AAA CA . 1
ATOM 2317 C CB . SER AAA 1 337 CB . SER 337 24.842 -23.091 6.070 1.000 56.943 . 337 SER AAA CB . 1
ATOM 2318 O OG . SER AAA 1 337 OG . SER 337 24.987 -23.912 7.218 1.000 55.890 . 337 SER AAA OG . 1
ATOM 2319 C C . SER AAA 1 337 C . SER 337 27.293 -22.842 6.201 1.000 51.245 . 337 SER AAA C . 1
ATOM 2320 O O . SER AAA 1 337 O . SER 337 28.088 -23.773 6.372 1.000 46.791 . 337 SER AAA O . 1
ATOM 2321 N N . ALA AAA 1 338 N . ALA 338 27.381 -21.625 6.785 1.000 50.164 . 338 ALA AAA N . 1
ATOM 2322 C CA . ALA AAA 1 338 CA . ALA 338 28.444 -21.334 7.744 1.000 45.256 . 338 ALA AAA CA . 1
ATOM 2323 C CB . ALA AAA 1 338 CB . ALA 338 28.459 -19.877 8.126 1.000 47.384 . 338 ALA AAA CB . 1
ATOM 2324 C C . ALA AAA 1 338 C . ALA 338 28.316 -22.231 8.976 1.000 42.783 . 338 ALA AAA C . 1
ATOM 2325 O O . ALA AAA 1 338 O . ALA 338 29.299 -22.869 9.398 1.000 38.488 . 338 ALA AAA O . 1
ATOM 2326 N N . ALA AAA 1 339 N . ALA 339 27.086 -22.272 9.520 1.000 40.421 . 339 ALA AAA N . 1
ATOM 2327 C CA . ALA AAA 1 339 CA . ALA 339 26.740 -23.072 10.696 1.000 43.970 . 339 ALA AAA CA . 1
ATOM 2328 C CB . ALA AAA 1 339 CB . ALA 339 25.300 -22.834 11.101 1.000 33.698 . 339 ALA AAA CB . 1
ATOM 2329 C C . ALA AAA 1 339 C . ALA 339 27.076 -24.563 10.501 1.000 47.220 . 339 ALA AAA C . 1
ATOM 2330 O O . ALA AAA 1 339 O . ALA 339 27.668 -25.189 11.380 1.000 54.395 . 339 ALA AAA O . 1
ATOM 2331 N N . ALA AAA 1 340 N . ALA 340 26.757 -25.114 9.323 1.000 44.122 . 340 ALA AAA N . 1
ATOM 2332 C CA . ALA AAA 1 340 CA . ALA 340 27.031 -26.504 9.019 1.000 41.271 . 340 ALA AAA CA . 1
ATOM 2333 C CB . ALA AAA 1 340 CB . ALA 340 26.224 -26.919 7.825 1.000 32.344 . 340 ALA AAA CB . 1
ATOM 2334 C C . ALA AAA 1 340 C . ALA 340 28.526 -26.732 8.785 1.000 45.252 . 340 ALA AAA C . 1
ATOM 2335 O O . ALA AAA 1 340 O . ALA 340 29.064 -27.784 9.102 1.000 53.845 . 340 ALA AAA O . 1
ATOM 2336 N N . ALA AAA 1 341 N . ALA 341 29.229 -25.755 8.228 1.000 47.334 . 341 ALA AAA N . 1
ATOM 2337 C CA . ALA AAA 1 341 CA . ALA 341 30.653 -25.969 8.021 1.000 49.095 . 341 ALA AAA CA . 1
ATOM 2338 C CB . ALA AAA 1 341 CB . ALA 341 31.235 -24.870 7.166 1.000 47.877 . 341 ALA AAA CB . 1
ATOM 2339 C C . ALA AAA 1 341 C . ALA 341 31.376 -26.086 9.363 1.000 47.471 . 341 ALA AAA C . 1
ATOM 2340 O O . ALA AAA 1 341 O . ALA 341 32.397 -26.755 9.464 1.000 42.668 . 341 ALA AAA O . 1
ATOM 2341 N N . LEU AAA 1 342 N . LEU 342 30.857 -25.403 10.386 1.000 45.989 . 342 LEU AAA N . 1
ATOM 2342 C CA . LEU AAA 1 342 CA . LEU 342 31.464 -25.485 11.703 1.000 52.846 . 342 LEU AAA CA . 1
ATOM 2343 C CB . LEU AAA 1 342 CB . LEU 342 30.808 -24.440 12.607 1.000 43.764 . 342 LEU AAA CB . 1
ATOM 2344 C CG . LEU AAA 1 342 CG . LEU 342 31.202 -22.996 12.330 1.000 39.681 . 342 LEU AAA CG . 1
ATOM 2345 C CD1 . LEU AAA 1 342 CD1 . LEU 342 30.293 -22.041 13.078 1.000 39.057 . 342 LEU AAA CD1 . 1
ATOM 2346 C CD2 . LEU AAA 1 342 CD2 . LEU 342 32.636 -22.753 12.738 1.000 36.090 . 342 LEU AAA CD2 . 1
ATOM 2347 C C . LEU AAA 1 342 C . LEU 342 31.318 -26.905 12.271 1.000 62.109 . 342 LEU AAA C . 1
ATOM 2348 O O . LEU AAA 1 342 O . LEU 342 32.117 -27.314 13.120 1.000 66.301 . 342 LEU AAA O . 1
ATOM 2349 N N . ARG AAA 1 343 N . ARG 343 30.330 -27.668 11.755 1.000 56.622 . 343 ARG AAA N . 1
ATOM 2350 C CA . ARG AAA 1 343 CA . ARG 343 30.100 -29.052 12.153 1.000 44.825 . 343 ARG AAA CA . 1
ATOM 2351 C CB . ARG AAA 1 343 CB . ARG 343 28.624 -29.459 12.130 1.000 36.418 . 343 ARG AAA CB . 1
ATOM 2352 C CG . ARG AAA 1 343 CG . ARG 343 27.763 -28.480 12.911 1.000 45.663 . 343 ARG AAA CG . 1
ATOM 2353 C CD . ARG AAA 1 343 CD . ARG 343 26.314 -28.898 13.108 1.000 61.551 . 343 ARG AAA CD . 1
ATOM 2354 N NE . ARG AAA 1 343 NE . ARG 343 25.344 -28.612 12.046 1.000 74.424 . 343 ARG AAA NE . 1
ATOM 2355 C CZ . ARG AAA 1 343 CZ . ARG 343 24.552 -27.524 11.963 1.000 74.249 . 343 ARG AAA CZ . 1
ATOM 2356 N NH1 . ARG AAA 1 343 NH1 . ARG 343 23.728 -27.405 10.937 1.000 69.561 . 343 ARG AAA NH1 . 1
ATOM 2357 N NH2 . ARG AAA 1 343 NH2 . ARG 343 24.613 -26.542 12.860 1.000 68.309 . 343 ARG AAA NH2 . 1
ATOM 2358 C C . ARG AAA 1 343 C . ARG 343 31.020 -30.001 11.394 1.000 42.412 . 343 ARG AAA C . 1
ATOM 2359 O O . ARG AAA 1 343 O . ARG 343 31.170 -31.138 11.792 1.000 49.013 . 343 ARG AAA O . 1
ATOM 2360 N N . HIS AAA 1 344 N . HIS 344 31.684 -29.551 10.336 1.000 44.335 . 344 HIS AAA N . 1
ATOM 2361 C CA . HIS AAA 1 344 CA . HIS 344 32.414 -30.493 9.507 1.000 44.743 . 344 HIS AAA CA . 1
ATOM 2362 C CB . HIS AAA 1 344 CB . HIS 344 32.673 -29.864 8.136 1.000 44.479 . 344 HIS AAA CB . 1
ATOM 2363 C CG . HIS AAA 1 344 CG . HIS 344 33.405 -30.725 7.156 1.000 46.441 . 344 HIS AAA CG . 1
ATOM 2364 N ND1 . HIS AAA 1 344 ND1 . HIS 344 34.760 -30.970 7.258 1.000 45.433 . 344 HIS AAA ND1 . 1
ATOM 2365 C CE1 . HIS AAA 1 344 CE1 . HIS 344 35.147 -31.727 6.238 1.000 51.087 . 344 HIS AAA CE1 . 1
ATOM 2366 N NE2 . HIS AAA 1 344 NE2 . HIS 344 34.085 -31.962 5.454 1.000 47.333 . 344 HIS AAA NE2 . 1
ATOM 2367 C CD2 . HIS AAA 1 344 CD2 . HIS 344 32.994 -31.343 6.020 1.000 46.273 . 344 HIS AAA CD2 . 1
ATOM 2368 C C . HIS AAA 1 344 C . HIS 344 33.649 -31.035 10.237 1.000 49.377 . 344 HIS AAA C . 1
ATOM 2369 O O . HIS AAA 1 344 O . HIS 344 34.306 -30.306 10.982 1.000 46.368 . 344 HIS AAA O . 1
ATOM 2370 N N . PRO AAA 1 345 N . PRO 345 34.006 -32.332 10.026 1.000 57.830 . 345 PRO AAA N . 1
ATOM 2371 C CA . PRO AAA 1 345 CA . PRO 345 35.183 -32.950 10.642 1.000 50.909 . 345 PRO AAA CA . 1
ATOM 2372 C CB . PRO AAA 1 345 CB . PRO 345 35.400 -34.246 9.836 1.000 54.397 . 345 PRO AAA CB . 1
ATOM 2373 C CG . PRO AAA 1 345 CG . PRO 345 34.075 -34.581 9.161 1.000 53.017 . 345 PRO AAA CG . 1
ATOM 2374 C CD . PRO AAA 1 345 CD . PRO 345 33.254 -33.308 9.209 1.000 62.346 . 345 PRO AAA CD . 1
ATOM 2375 C C . PRO AAA 1 345 C . PRO 345 36.493 -32.171 10.566 1.000 52.333 . 345 PRO AAA C . 1
ATOM 2376 O O . PRO AAA 1 345 O . PRO 345 37.376 -32.379 11.393 1.000 64.366 . 345 PRO AAA O . 1
ATOM 2377 N N . PHE AAA 1 346 N . PHE 346 36.651 -31.309 9.558 1.000 52.183 . 346 PHE AAA N . 1
ATOM 2378 C CA . PHE AAA 1 346 CA . PHE 346 37.916 -30.603 9.390 1.000 47.258 . 346 PHE AAA CA . 1
ATOM 2379 C CB . PHE AAA 1 346 CB . PHE 346 38.010 -29.902 8.033 1.000 42.158 . 346 PHE AAA CB . 1
ATOM 2380 C CG . PHE AAA 1 346 CG . PHE 346 39.232 -29.042 7.862 1.000 43.156 . 346 PHE AAA CG . 1
ATOM 2381 C CD1 . PHE AAA 1 346 CD1 . PHE 346 40.495 -29.605 7.722 1.000 45.876 . 346 PHE AAA CD1 . 1
ATOM 2382 C CE1 . PHE AAA 1 346 CE1 . PHE 346 41.626 -28.806 7.574 1.000 41.853 . 346 PHE AAA CE1 . 1
ATOM 2383 C CZ . PHE AAA 1 346 CZ . PHE 346 41.496 -27.431 7.562 1.000 44.559 . 346 PHE AAA CZ . 1
ATOM 2384 C CD2 . PHE AAA 1 346 CD2 . PHE 346 39.125 -27.661 7.831 1.000 43.187 . 346 PHE AAA CD2 . 1
ATOM 2385 C CE2 . PHE AAA 1 346 CE2 . PHE 346 40.249 -26.855 7.692 1.000 40.876 . 346 PHE AAA CE2 . 1
ATOM 2386 C C . PHE AAA 1 346 C . PHE 346 38.108 -29.613 10.534 1.000 47.490 . 346 PHE AAA C . 1
ATOM 2387 O O . PHE AAA 1 346 O . PHE 346 39.253 -29.328 10.861 1.000 42.498 . 346 PHE AAA O . 1
ATOM 2388 N N . LEU AAA 1 347 N . LEU 347 36.994 -29.165 11.149 1.000 41.298 . 347 LEU AAA N . 1
ATOM 2389 C CA . LEU AAA 1 347 CA . LEU 347 37.013 -28.135 12.171 1.000 43.502 . 347 LEU AAA CA . 1
ATOM 2390 C CB . LEU AAA 1 347 CB . LEU 347 36.036 -27.021 11.761 1.000 43.018 . 347 LEU AAA CB . 1
ATOM 2391 C CG . LEU AAA 1 347 CG . LEU 347 36.377 -26.248 10.476 1.000 42.909 . 347 LEU AAA CG . 1
ATOM 2392 C CD1 . LEU AAA 1 347 CD1 . LEU 347 35.273 -25.265 10.108 1.000 35.486 . 347 LEU AAA CD1 . 1
ATOM 2393 C CD2 . LEU AAA 1 347 CD2 . LEU 347 37.708 -25.521 10.581 1.000 39.411 . 347 LEU AAA CD2 . 1
ATOM 2394 C C . LEU AAA 1 347 C . LEU 347 36.678 -28.720 13.552 1.000 53.283 . 347 LEU AAA C . 1
ATOM 2395 O O . LEU AAA 1 347 O . LEU 347 36.457 -27.962 14.505 1.000 52.244 . 347 LEU AAA O . 1
ATOM 2396 N N . ALA AAA 1 348 N . ALA 348 36.668 -30.065 13.658 1.000 51.639 . 348 ALA AAA N . 1
ATOM 2397 C CA . ALA AAA 1 348 CA . ALA 348 36.490 -30.863 14.876 1.000 44.918 . 348 ALA AAA CA . 1
ATOM 2398 C CB . ALA AAA 1 348 CB . ALA 348 37.095 -32.218 14.646 1.000 42.393 . 348 ALA AAA CB . 1
ATOM 2399 C C . ALA AAA 1 348 C . ALA 348 37.200 -30.267 16.089 1.000 46.646 . 348 ALA AAA C . 1
ATOM 2400 O O . ALA AAA 1 348 O . ALA 348 36.606 -30.100 17.151 1.000 42.003 . 348 ALA AAA O . 1
ATOM 2401 N N . LYS AAA 1 349 N . LYS 349 38.500 -30.004 15.907 1.000 49.579 . 349 LYS AAA N . 1
ATOM 2402 C CA . LYS AAA 1 349 CA . LYS 349 39.439 -29.516 16.903 1.000 43.156 . 349 LYS AAA CA . 1
ATOM 2403 C CB . LYS AAA 1 349 CB . LYS 349 40.816 -29.347 16.245 1.000 45.703 . 349 LYS AAA CB . 1
ATOM 2404 C CG . LYS AAA 1 349 CG . LYS 349 41.821 -28.517 17.009 1.000 51.456 . 349 LYS AAA CG . 1
ATOM 2405 C CD . LYS AAA 1 349 CD . LYS 349 43.069 -28.313 16.199 1.000 65.977 . 349 LYS AAA CD . 1
ATOM 2406 C CE . LYS AAA 1 349 CE . LYS 349 44.335 -28.540 16.996 1.000 71.720 . 349 LYS AAA CE . 1
ATOM 2407 N NZ . LYS AAA 1 349 NZ . LYS 349 44.611 -29.984 17.143 1.000 88.463 . 349 LYS AAA NZ . 1
ATOM 2408 C C . LYS AAA 1 349 C . LYS 349 38.920 -28.258 17.601 1.000 45.018 . 349 LYS AAA C . 1
ATOM 2409 O O . LYS AAA 1 349 O . LYS 349 39.112 -28.127 18.789 1.000 55.497 . 349 LYS AAA O . 1
ATOM 2410 N N . TYR AAA 1 350 N . TYR 350 38.243 -27.334 16.912 1.000 46.599 . 350 TYR AAA N . 1
ATOM 2411 C CA . TYR AAA 1 350 CA . TYR 350 37.873 -26.083 17.563 1.000 38.211 . 350 TYR AAA CA . 1
ATOM 2412 C CB . TYR AAA 1 350 CB . TYR 350 38.342 -24.870 16.755 1.000 39.114 . 350 TYR AAA CB . 1
ATOM 2413 C CG . TYR AAA 1 350 CG . TYR 350 39.833 -24.827 16.572 1.000 38.878 . 350 TYR AAA CG . 1
ATOM 2414 C CD1 . TYR AAA 1 350 CD1 . TYR 350 40.671 -24.593 17.647 1.000 36.821 . 350 TYR AAA CD1 . 1
ATOM 2415 C CE1 . TYR AAA 1 350 CE1 . TYR 350 42.052 -24.572 17.492 1.000 39.483 . 350 TYR AAA CE1 . 1
ATOM 2416 C CZ . TYR AAA 1 350 CZ . TYR 350 42.616 -24.810 16.250 1.000 45.904 . 350 TYR AAA CZ . 1
ATOM 2417 O OH . TYR AAA 1 350 OH . TYR 350 43.971 -24.790 16.069 1.000 48.117 . 350 TYR AAA OH . 1
ATOM 2418 C CE2 . TYR AAA 1 350 CE2 . TYR 350 41.788 -25.071 15.166 1.000 48.594 . 350 TYR AAA CE2 . 1
ATOM 2419 C CD2 . TYR AAA 1 350 CD2 . TYR 350 40.410 -25.075 15.333 1.000 40.829 . 350 TYR AAA CD2 . 1
ATOM 2420 C C . TYR AAA 1 350 C . TYR 350 36.368 -25.960 17.776 1.000 36.050 . 350 TYR AAA C . 1
ATOM 2421 O O . TYR AAA 1 350 O . TYR 350 35.923 -25.148 18.567 1.000 39.545 . 350 TYR AAA O . 1
ATOM 2422 N N . HIS AAA 1 351 N . HIS 351 35.572 -26.740 17.068 1.000 36.449 . 351 HIS AAA N . 1
ATOM 2423 C CA . HIS AAA 1 351 CA . HIS 351 34.142 -26.494 17.052 1.000 37.897 . 351 HIS AAA CA . 1
ATOM 2424 C CB . HIS AAA 1 351 CB . HIS 351 33.473 -27.402 16.016 1.000 38.533 . 351 HIS AAA CB . 1
ATOM 2425 C CG . HIS AAA 1 351 CG . HIS 351 31.989 -27.509 16.167 1.000 41.540 . 351 HIS AAA CG . 1
ATOM 2426 N ND1 . HIS AAA 1 351 ND1 . HIS 351 31.134 -26.405 16.116 1.000 41.670 . 351 HIS AAA ND1 . 1
ATOM 2427 C CE1 . HIS AAA 1 351 CE1 . HIS 351 29.888 -26.819 16.257 1.000 41.918 . 351 HIS AAA CE1 . 1
ATOM 2428 N NE2 . HIS AAA 1 351 NE2 . HIS 351 29.904 -28.149 16.370 1.000 41.799 . 351 HIS AAA NE2 . 1
ATOM 2429 C CD2 . HIS AAA 1 351 CD2 . HIS 351 31.196 -28.590 16.288 1.000 39.904 . 351 HIS AAA CD2 . 1
ATOM 2430 C C . HIS AAA 1 351 C . HIS 351 33.562 -26.746 18.434 1.000 38.670 . 351 HIS AAA C . 1
ATOM 2431 O O . HIS AAA 1 351 O . HIS 351 33.718 -27.819 18.994 1.000 44.409 . 351 HIS AAA O . 1
ATOM 2432 N N . ASP AAA 1 352 N . ASP 352 32.823 -25.767 18.936 1.000 40.179 . 352 ASP AAA N . 1
ATOM 2433 C CA . ASP AAA 1 352 CA . ASP 352 32.149 -25.893 20.206 1.000 40.264 . 352 ASP AAA CA . 1
ATOM 2434 C CB . ASP AAA 1 352 CB . ASP 352 32.909 -25.045 21.228 1.000 44.179 . 352 ASP AAA CB . 1
ATOM 2435 C CG . ASP AAA 1 352 CG . ASP 352 32.375 -25.194 22.632 1.000 48.571 . 352 ASP AAA CG . 1
ATOM 2436 O OD1 . ASP AAA 1 352 OD1 . ASP 352 31.325 -25.870 22.785 1.000 44.126 . 352 ASP AAA OD1 . 1
ATOM 2437 O OD2 . ASP AAA 1 352 OD2 . ASP 352 32.977 -24.601 23.546 1.000 57.106 . 352 ASP AAA OD2 . 1
ATOM 2438 C C . ASP AAA 1 352 C . ASP 352 30.731 -25.353 20.037 1.000 41.439 . 352 ASP AAA C . 1
ATOM 2439 O O . ASP AAA 1 352 O . ASP 352 30.530 -24.138 20.034 1.000 38.644 . 352 ASP AAA O . 1
ATOM 2440 N N . PRO AAA 1 353 N . PRO 353 29.702 -26.213 19.854 1.000 43.831 . 353 PRO AAA N . 1
ATOM 2441 C CA . PRO AAA 1 353 CA . PRO 353 28.340 -25.743 19.559 1.000 44.123 . 353 PRO AAA CA . 1
ATOM 2442 C CB . PRO AAA 1 353 CB . PRO 353 27.430 -26.970 19.736 1.000 43.160 . 353 PRO AAA CB . 1
ATOM 2443 C CG . PRO AAA 1 353 CG . PRO 353 28.349 -28.086 20.202 1.000 46.545 . 353 PRO AAA CG . 1
ATOM 2444 C CD . PRO AAA 1 353 CD . PRO 353 29.787 -27.677 19.914 1.000 47.205 . 353 PRO AAA CD . 1
ATOM 2445 C C . PRO AAA 1 353 C . PRO 353 27.951 -24.797 20.674 1.000 46.523 . 353 PRO AAA C . 1
ATOM 2446 O O . PRO AAA 1 353 O . PRO 353 27.016 -24.023 20.591 1.000 45.552 . 353 PRO AAA O . 1
ATOM 2447 N N . ASP AAA 1 354 N . ASP 354 28.736 -24.873 21.733 1.000 51.928 . 354 ASP AAA N . 1
ATOM 2448 C CA . ASP AAA 1 354 CA . ASP 354 28.258 -24.351 22.986 1.000 56.893 . 354 ASP AAA CA . 1
ATOM 2449 C CB . ASP AAA 1 354 CB . ASP 354 28.528 -25.356 24.107 1.000 66.051 . 354 ASP AAA CB . 1
ATOM 2450 C CG . ASP AAA 1 354 CG . ASP 354 27.330 -25.365 24.999 1.000 75.538 . 354 ASP AAA CG . 1
ATOM 2451 O OD1 . ASP AAA 1 354 OD1 . ASP 354 26.269 -25.656 24.497 1.000 69.377 . 354 ASP AAA OD1 . 1
ATOM 2452 O OD2 . ASP AAA 1 354 OD2 . ASP 354 27.471 -24.980 26.157 1.000 131.125 . 354 ASP AAA OD2 . 1
ATOM 2453 C C . ASP AAA 1 354 C . ASP 354 28.740 -22.917 23.112 1.000 52.325 . 354 ASP AAA C . 1
ATOM 2454 O O . ASP AAA 1 354 O . ASP 354 28.305 -22.235 24.018 1.000 44.651 . 354 ASP AAA O . 1
ATOM 2455 N N . ASP AAA 1 355 N . ASP 355 29.569 -22.474 22.141 1.000 56.791 . 355 ASP AAA N . 1
ATOM 2456 C CA . ASP AAA 1 355 CA . ASP 355 30.240 -21.172 22.105 1.000 58.278 . 355 ASP AAA CA . 1
ATOM 2457 C CB . ASP AAA 1 355 CB . ASP 355 31.667 -21.293 22.639 1.000 64.708 . 355 ASP AAA CB . 1
ATOM 2458 C CG . ASP AAA 1 355 CG . ASP 355 32.279 -19.959 23.045 1.000 73.626 . 355 ASP AAA CG . 1
ATOM 2459 O OD1 . ASP AAA 1 355 OD1 . ASP 355 31.583 -19.148 23.690 1.000 96.837 . 355 ASP AAA OD1 . 1
ATOM 2460 O OD2 . ASP AAA 1 355 OD2 . ASP 355 33.457 -19.753 22.740 1.000 78.893 . 355 ASP AAA OD2 . 1
ATOM 2461 C C . ASP AAA 1 355 C . ASP 355 30.325 -20.594 20.681 1.000 56.569 . 355 ASP AAA C . 1
ATOM 2462 O O . ASP AAA 1 355 O . ASP 355 31.278 -19.905 20.301 1.000 48.411 . 355 ASP AAA O . 1
ATOM 2463 N N . GLU AAA 1 356 N . GLU 356 29.295 -20.851 19.875 1.000 53.762 . 356 GLU AAA N . 1
ATOM 2464 C CA . GLU AAA 1 356 CA . GLU 356 29.249 -20.311 18.524 1.000 43.765 . 356 GLU AAA CA . 1
ATOM 2465 C CB . GLU AAA 1 356 CB . GLU 356 29.399 -21.450 17.520 1.000 33.551 . 356 GLU AAA CB . 1
ATOM 2466 C CG . GLU AAA 1 356 CG . GLU 356 30.828 -21.934 17.504 1.000 33.926 . 356 GLU AAA CG . 1
ATOM 2467 C CD . GLU AAA 1 356 CD . GLU 356 30.945 -23.291 16.863 1.000 42.542 . 356 GLU AAA CD . 1
ATOM 2468 O OE1 . GLU AAA 1 356 OE1 . GLU 356 29.871 -23.820 16.412 1.000 44.154 . 356 GLU AAA OE1 . 1
ATOM 2469 O OE2 . GLU AAA 1 356 OE2 . GLU 356 32.096 -23.835 16.826 1.000 47.431 . 356 GLU AAA OE2 . 1
ATOM 2470 C C . GLU AAA 1 356 C . GLU 356 27.925 -19.588 18.318 1.000 44.473 . 356 GLU AAA C . 1
ATOM 2471 O O . GLU AAA 1 356 O . GLU 356 27.083 -20.042 17.540 1.000 45.876 . 356 GLU AAA O . 1
ATOM 2472 N N . PRO AAA 1 357 N . PRO 357 27.725 -18.430 18.981 1.000 36.859 . 357 PRO AAA N . 1
ATOM 2473 C CA . PRO AAA 1 357 CA . PRO 357 26.420 -17.790 19.055 1.000 36.809 . 357 PRO AAA CA . 1
ATOM 2474 C CB . PRO AAA 1 357 CB . PRO 357 26.685 -16.558 19.939 1.000 31.494 . 357 PRO AAA CB . 1
ATOM 2475 C CG . PRO AAA 1 357 CG . PRO 357 28.128 -16.268 19.781 1.000 32.771 . 357 PRO AAA CG . 1
ATOM 2476 C CD . PRO AAA 1 357 CD . PRO 357 28.771 -17.633 19.626 1.000 37.849 . 357 PRO AAA CD . 1
ATOM 2477 C C . PRO AAA 1 357 C . PRO 357 25.847 -17.315 17.722 1.000 46.822 . 357 PRO AAA C . 1
ATOM 2478 O O . PRO AAA 1 357 O . PRO 357 26.599 -16.990 16.789 1.000 55.711 . 357 PRO AAA O . 1
ATOM 2479 N N . ASP AAA 1 358 N . ASP 358 24.501 -17.279 17.687 1.000 48.035 . 358 ASP AAA N . 1
ATOM 2480 C CA . ASP AAA 1 358 CA . ASP 358 23.692 -16.582 16.708 1.000 41.247 . 358 ASP AAA CA . 1
ATOM 2481 C CB . ASP AAA 1 358 CB . ASP 358 22.332 -17.239 16.546 1.000 41.907 . 358 ASP AAA CB . 1
ATOM 2482 C CG . ASP AAA 1 358 CG . ASP 358 22.353 -18.415 15.589 1.000 53.356 . 358 ASP AAA CG . 1
ATOM 2483 O OD1 . ASP AAA 1 358 OD1 . ASP 358 23.323 -18.564 14.826 1.000 53.043 . 358 ASP AAA OD1 . 1
ATOM 2484 O OD2 . ASP AAA 1 358 OD2 . ASP 358 21.391 -19.193 15.624 1.000 75.912 . 358 ASP AAA OD2 . 1
ATOM 2485 C C . ASP AAA 1 358 C . ASP 358 23.464 -15.154 17.172 1.000 45.179 . 358 ASP AAA C . 1
ATOM 2486 O O . ASP AAA 1 358 O . ASP 358 23.740 -14.786 18.310 1.000 56.283 . 358 ASP AAA O . 1
ATOM 2487 N N . CYS AAA 1 359 N . CYS 359 22.904 -14.357 16.276 1.000 51.275 . 359 CYS AAA N . 1
ATOM 2488 C CA . CYS AAA 1 359 CA . CYS 359 22.699 -12.952 16.544 1.000 47.645 . 359 CYS AAA CA . 1
ATOM 2489 C CB . CYS AAA 1 359 CB . CYS 359 23.450 -12.192 15.470 1.000 45.331 . 359 CYS AAA CB . 1
ATOM 2490 S SG . CYS AAA 1 359 SG . CYS 359 23.238 -10.411 15.597 1.000 51.075 . 359 CYS AAA SG . 1
ATOM 2491 C C . CYS AAA 1 359 C . CYS 359 21.203 -12.660 16.484 1.000 48.993 . 359 CYS AAA C . 1
ATOM 2492 O O . CYS AAA 1 359 O . CYS 359 20.567 -12.853 15.452 1.000 50.760 . 359 CYS AAA O . 1
ATOM 2493 N N . ALA AAA 1 360 N . ALA 360 20.647 -12.234 17.619 1.000 52.405 . 360 ALA AAA N . 1
ATOM 2494 C CA . ALA AAA 1 360 CA . ALA 360 19.244 -11.866 17.695 1.000 56.934 . 360 ALA AAA CA . 1
ATOM 2495 C CB . ALA AAA 1 360 CB . ALA 360 18.545 -12.831 18.619 1.000 57.313 . 360 ALA AAA CB . 1
ATOM 2496 C C . ALA AAA 1 360 C . ALA 360 19.132 -10.420 18.183 1.000 59.216 . 360 ALA AAA C . 1
ATOM 2497 O O . ALA AAA 1 360 O . ALA 360 19.890 -10.033 19.068 1.000 59.153 . 360 ALA AAA O . 1
ATOM 2498 N N . PRO AAA 1 361 N . PRO 361 18.237 -9.552 17.635 1.000 61.163 . 361 PRO AAA N . 1
ATOM 2499 C CA . PRO AAA 1 361 CA . PRO 361 17.408 -9.864 16.464 1.000 63.180 . 361 PRO AAA CA . 1
ATOM 2500 C CB . PRO AAA 1 361 CB . PRO 361 16.322 -8.774 16.525 1.000 61.263 . 361 PRO AAA CB . 1
ATOM 2501 C CG . PRO AAA 1 361 CG . PRO 361 16.994 -7.581 17.187 1.000 57.028 . 361 PRO AAA CG . 1
ATOM 2502 C CD . PRO AAA 1 361 CD . PRO 361 17.958 -8.205 18.173 1.000 57.607 . 361 PRO AAA CD . 1
ATOM 2503 C C . PRO AAA 1 361 C . PRO 361 18.158 -9.648 15.155 1.000 63.973 . 361 PRO AAA C . 1
ATOM 2504 O O . PRO AAA 1 361 O . PRO 361 19.262 -9.118 15.174 1.000 80.012 . 361 PRO AAA O . 1
ATOM 2505 N N . PRO AAA 1 362 N . PRO 362 17.597 -10.030 13.979 1.000 66.494 . 362 PRO AAA N . 1
ATOM 2506 C CA . PRO AAA 1 362 CA . PRO 362 18.213 -9.709 12.679 1.000 59.213 . 362 PRO AAA CA . 1
ATOM 2507 C CB . PRO AAA 1 362 CB . PRO 362 17.180 -10.165 11.643 1.000 55.590 . 362 PRO AAA CB . 1
ATOM 2508 C CG . PRO AAA 1 362 CG . PRO 362 15.915 -10.426 12.442 1.000 58.029 . 362 PRO AAA CG . 1
ATOM 2509 C CD . PRO AAA 1 362 CD . PRO 362 16.373 -10.827 13.829 1.000 57.275 . 362 PRO AAA CD . 1
ATOM 2510 C C . PRO AAA 1 362 C . PRO 362 18.443 -8.215 12.463 1.000 54.312 . 362 PRO AAA C . 1
ATOM 2511 O O . PRO AAA 1 362 O . PRO 362 17.823 -7.395 13.134 1.000 56.647 . 362 PRO AAA O . 1
ATOM 2512 N N . PHE AAA 1 363 N . PHE 363 19.345 -7.867 11.535 1.000 47.158 . 363 PHE AAA N . 1
ATOM 2513 C CA . PHE AAA 1 363 CA . PHE 363 19.606 -6.466 11.230 1.000 48.606 . 363 PHE AAA CA . 1
ATOM 2514 C CB . PHE AAA 1 363 CB . PHE 363 21.047 -6.281 10.770 1.000 43.147 . 363 PHE AAA CB . 1
ATOM 2515 C CG . PHE AAA 1 363 CG . PHE 363 21.462 -4.859 10.493 1.000 43.629 . 363 PHE AAA CG . 1
ATOM 2516 C CD1 . PHE AAA 1 363 CD1 . PHE 363 21.904 -4.033 11.519 1.000 47.241 . 363 PHE AAA CD1 . 1
ATOM 2517 C CE1 . PHE AAA 1 363 CE1 . PHE 363 22.323 -2.732 11.262 1.000 46.956 . 363 PHE AAA CE1 . 1
ATOM 2518 C CZ . PHE AAA 1 363 CZ . PHE 363 22.303 -2.241 9.974 1.000 41.989 . 363 PHE AAA CZ . 1
ATOM 2519 C CD2 . PHE AAA 1 363 CD2 . PHE 363 21.492 -4.365 9.196 1.000 44.086 . 363 PHE AAA CD2 . 1
ATOM 2520 C CE2 . PHE AAA 1 363 CE2 . PHE 363 21.897 -3.060 8.942 1.000 40.353 . 363 PHE AAA CE2 . 1
ATOM 2521 C C . PHE AAA 1 363 C . PHE 363 18.654 -5.976 10.140 1.000 49.022 . 363 PHE AAA C . 1
ATOM 2522 O O . PHE AAA 1 363 O . PHE 363 18.429 -6.688 9.173 1.000 53.291 . 363 PHE AAA O . 1
ATOM 2523 N N . ASP AAA 1 364 N . ASP 364 18.107 -4.763 10.289 1.000 49.012 . 364 ASP AAA N . 1
ATOM 2524 C CA . ASP AAA 1 364 CA . ASP 364 17.189 -4.247 9.285 1.000 56.742 . 364 ASP AAA CA . 1
ATOM 2525 C CB . ASP AAA 1 364 CB . ASP 364 15.869 -3.831 9.942 1.000 62.715 . 364 ASP AAA CB . 1
ATOM 2526 C CG . ASP AAA 1 364 CG . ASP 364 14.823 -3.253 9.011 1.000 67.063 . 364 ASP AAA CG . 1
ATOM 2527 O OD1 . ASP AAA 1 364 OD1 . ASP 364 14.911 -3.460 7.793 1.000 76.337 . 364 ASP AAA OD1 . 1
ATOM 2528 O OD2 . ASP AAA 1 364 OD2 . ASP 364 13.916 -2.598 9.525 1.000 81.416 . 364 ASP AAA OD2 . 1
ATOM 2529 C C . ASP AAA 1 364 C . ASP 364 17.866 -3.154 8.447 1.000 57.463 . 364 ASP AAA C . 1
ATOM 2530 O O . ASP AAA 1 364 O . ASP 364 18.455 -2.222 8.988 1.000 60.880 . 364 ASP AAA O . 1
ATOM 2531 N N . PHE AAA 1 365 N . PHE 365 17.749 -3.270 7.118 1.000 54.346 . 365 PHE AAA N . 1
ATOM 2532 C CA . PHE AAA 1 365 CA . PHE 365 18.398 -2.400 6.146 1.000 54.816 . 365 PHE AAA CA . 1
ATOM 2533 C CB . PHE AAA 1 365 CB . PHE 365 18.989 -3.255 5.021 1.000 49.816 . 365 PHE AAA CB . 1
ATOM 2534 C CG . PHE AAA 1 365 CG . PHE 365 20.409 -3.687 5.283 1.000 49.133 . 365 PHE AAA CG . 1
ATOM 2535 C CD1 . PHE AAA 1 365 CD1 . PHE 365 21.472 -2.810 5.086 1.000 52.741 . 365 PHE AAA CD1 . 1
ATOM 2536 C CE1 . PHE AAA 1 365 CE1 . PHE 365 22.783 -3.189 5.346 1.000 46.346 . 365 PHE AAA CE1 . 1
ATOM 2537 C CZ . PHE AAA 1 365 CZ . PHE 365 23.038 -4.458 5.815 1.000 45.033 . 365 PHE AAA CZ . 1
ATOM 2538 C CD2 . PHE AAA 1 365 CD2 . PHE 365 20.689 -4.955 5.764 1.000 44.385 . 365 PHE AAA CD2 . 1
ATOM 2539 C CE2 . PHE AAA 1 365 CE2 . PHE 365 21.996 -5.338 6.014 1.000 41.888 . 365 PHE AAA CE2 . 1
ATOM 2540 C C . PHE AAA 1 365 C . PHE 365 17.455 -1.340 5.570 1.000 54.913 . 365 PHE AAA C . 1
ATOM 2541 O O . PHE AAA 1 365 O . PHE 365 17.823 -0.633 4.623 1.000 51.933 . 365 PHE AAA O . 1
ATOM 2542 N N . ALA AAA 1 366 N . ALA 366 16.254 -1.226 6.161 1.000 58.598 . 366 ALA AAA N . 1
ATOM 2543 C CA . ALA AAA 1 366 CA . ALA 366 15.224 -0.278 5.751 1.000 57.516 . 366 ALA AAA CA . 1
ATOM 2544 C CB . ALA AAA 1 366 CB . ALA 366 14.048 -0.409 6.689 1.000 60.585 . 366 ALA AAA CB . 1
ATOM 2545 C C . ALA AAA 1 366 C . ALA 366 15.752 1.164 5.686 1.000 57.049 . 366 ALA AAA C . 1
ATOM 2546 O O . ALA AAA 1 366 O . ALA 366 15.445 1.910 4.756 1.000 56.649 . 366 ALA AAA O . 1
ATOM 2547 N N . PHE AAA 1 367 N . PHE 367 16.513 1.579 6.705 1.000 53.580 . 367 PHE AAA N . 1
ATOM 2548 C CA . PHE AAA 1 367 CA . PHE 367 16.982 2.950 6.802 1.000 51.351 . 367 PHE AAA CA . 1
ATOM 2549 C CB . PHE AAA 1 367 CB . PHE 367 17.849 3.153 8.050 1.000 47.679 . 367 PHE AAA CB . 1
ATOM 2550 C CG . PHE AAA 1 367 CG . PHE 367 19.172 2.439 7.983 1.000 48.434 . 367 PHE AAA CG . 1
ATOM 2551 C CD1 . PHE AAA 1 367 CD1 . PHE 367 19.262 1.091 8.299 1.000 50.000 . 367 PHE AAA CD1 . 1
ATOM 2552 C CE1 . PHE AAA 1 367 CE1 . PHE 367 20.468 0.416 8.187 1.000 50.669 . 367 PHE AAA CE1 . 1
ATOM 2553 C CZ . PHE AAA 1 367 CZ . PHE 367 21.595 1.085 7.759 1.000 47.873 . 367 PHE AAA CZ . 1
ATOM 2554 C CD2 . PHE AAA 1 367 CD2 . PHE 367 20.308 3.088 7.522 1.000 48.137 . 367 PHE AAA CD2 . 1
ATOM 2555 C CE2 . PHE AAA 1 367 CE2 . PHE 367 21.517 2.414 7.415 1.000 50.469 . 367 PHE AAA CE2 . 1
ATOM 2556 C C . PHE AAA 1 367 C . PHE 367 17.791 3.304 5.559 1.000 56.550 . 367 PHE AAA C . 1
ATOM 2557 O O . PHE AAA 1 367 O . PHE 367 17.887 4.484 5.213 1.000 59.687 . 367 PHE AAA O . 1
ATOM 2558 N N . ASP AAA 1 368 N . ASP 368 18.399 2.280 4.933 1.000 54.092 . 368 ASP AAA N . 1
ATOM 2559 C CA . ASP AAA 1 368 CA . ASP 368 19.324 2.505 3.833 1.000 63.552 . 368 ASP AAA CA . 1
ATOM 2560 C CB . ASP AAA 1 368 CB . ASP 368 20.375 1.397 3.679 1.000 61.636 . 368 ASP AAA CB . 1
ATOM 2561 C CG . ASP AAA 1 368 CG . ASP 368 21.403 1.656 2.579 1.000 59.330 . 368 ASP AAA CG . 1
ATOM 2562 O OD1 . ASP AAA 1 368 OD1 . ASP 368 22.172 2.608 2.682 1.000 66.525 . 368 ASP AAA OD1 . 1
ATOM 2563 O OD2 . ASP AAA 1 368 OD2 . ASP 368 21.436 0.896 1.624 1.000 76.392 . 368 ASP AAA OD2 . 1
ATOM 2564 C C . ASP AAA 1 368 C . ASP 368 18.532 2.825 2.570 1.000 67.654 . 368 ASP AAA C . 1
ATOM 2565 O O . ASP AAA 1 368 O . ASP 368 19.027 3.577 1.730 1.000 73.685 . 368 ASP AAA O . 1
ATOM 2566 N N . ARG AAA 1 369 N . ARG 369 17.300 2.286 2.487 1.000 65.937 . 369 ARG AAA N . 1
ATOM 2567 C CA . ARG AAA 1 369 CA . ARG 369 16.395 2.479 1.359 1.000 68.779 . 369 ARG AAA CA . 1
ATOM 2568 C CB . ARG AAA 1 369 CB . ARG 369 15.222 1.475 1.364 1.000 68.759 . 369 ARG AAA CB . 1
ATOM 2569 C CG . ARG AAA 1 369 CG . ARG 369 15.604 0.016 1.141 1.000 74.801 . 369 ARG AAA CG . 1
ATOM 2570 C CD . ARG AAA 1 369 CD . ARG 369 14.503 -1.038 1.213 1.000 75.645 . 369 ARG AAA CD . 1
ATOM 2571 N NE . ARG AAA 1 369 NE . ARG 369 15.069 -2.174 1.944 1.000 97.195 . 369 ARG AAA NE . 1
ATOM 2572 C CZ . ARG AAA 1 369 CZ . ARG 369 14.552 -2.685 3.063 1.000 100.440 . 369 ARG AAA CZ . 1
ATOM 2573 N NH1 . ARG AAA 1 369 NH1 . ARG 369 13.402 -2.219 3.520 1.000 99.913 . 369 ARG AAA NH1 . 1
ATOM 2574 N NH2 . ARG AAA 1 369 NH2 . ARG 369 15.159 -3.670 3.705 1.000 89.658 . 369 ARG AAA NH2 . 1
ATOM 2575 C C . ARG AAA 1 369 C . ARG 369 15.916 3.939 1.261 1.000 68.032 . 369 ARG AAA C . 1
ATOM 2576 O O . ARG AAA 1 369 O . ARG 369 15.500 4.365 0.187 1.000 75.363 . 369 ARG AAA O . 1
ATOM 2577 N N . GLU AAA 1 370 N . GLU 370 15.987 4.713 2.355 1.000 62.702 . 370 GLU AAA N . 1
ATOM 2578 C CA . GLU AAA 1 370 CA . GLU 370 15.371 6.033 2.460 1.000 62.652 . 370 GLU AAA CA . 1
ATOM 2579 C CB . GLU AAA 1 370 CB . GLU 370 15.306 6.510 3.913 1.000 67.188 . 370 GLU AAA CB . 1
ATOM 2580 C CG . GLU AAA 1 370 CG . GLU 370 14.279 5.802 4.769 1.000 74.947 . 370 GLU AAA CG . 1
ATOM 2581 C CD . GLU AAA 1 370 CD . GLU 370 14.399 6.265 6.208 1.000 82.753 . 370 GLU AAA CD . 1
ATOM 2582 O OE1 . GLU AAA 1 370 OE1 . GLU 370 14.131 7.442 6.460 1.000 87.348 . 370 GLU AAA OE1 . 1
ATOM 2583 O OE2 . GLU AAA 1 370 OE2 . GLU 370 14.797 5.458 7.064 1.000 83.413 . 370 GLU AAA OE2 . 1
ATOM 2584 C C . GLU AAA 1 370 C . GLU 370 16.148 7.094 1.680 1.000 66.371 . 370 GLU AAA C . 1
ATOM 2585 O O . GLU AAA 1 370 O . GLU 370 17.371 7.045 1.557 1.000 73.586 . 370 GLU AAA O . 1
ATOM 2586 N N . ALA AAA 1 371 N . ALA 371 15.416 8.102 1.198 1.000 67.618 . 371 ALA AAA N . 1
ATOM 2587 C CA . ALA AAA 1 371 CA . ALA 371 16.009 9.153 0.391 1.000 59.430 . 371 ALA AAA CA . 1
ATOM 2588 C CB . ALA AAA 1 371 CB . ALA 371 15.076 9.497 -0.745 1.000 58.110 . 371 ALA AAA CB . 1
ATOM 2589 C C . ALA AAA 1 371 C . ALA 371 16.268 10.356 1.290 1.000 57.687 . 371 ALA AAA C . 1
ATOM 2590 O O . ALA AAA 1 371 O . ALA 371 15.354 11.136 1.544 1.000 66.279 . 371 ALA AAA O . 1
ATOM 2591 N N . LEU AAA 1 372 N . LEU 372 17.507 10.470 1.787 1.000 47.488 . 372 LEU AAA N . 1
ATOM 2592 C CA . LEU AAA 1 372 CA . LEU 372 17.889 11.506 2.732 1.000 46.493 . 372 LEU AAA CA . 1
ATOM 2593 C CB . LEU AAA 1 372 CB . LEU 372 18.545 10.842 3.947 1.000 48.015 . 372 LEU AAA CB . 1
ATOM 2594 C CG . LEU AAA 1 372 CG . LEU 372 17.760 9.706 4.613 1.000 51.040 . 372 LEU AAA CG . 1
ATOM 2595 C CD1 . LEU AAA 1 372 CD1 . LEU 372 18.610 9.032 5.688 1.000 53.197 . 372 LEU AAA CD1 . 1
ATOM 2596 C CD2 . LEU AAA 1 372 CD2 . LEU 372 16.484 10.237 5.244 1.000 46.295 . 372 LEU AAA CD2 . 1
ATOM 2597 C C . LEU AAA 1 372 C . LEU 372 18.898 12.439 2.075 1.000 48.163 . 372 LEU AAA C . 1
ATOM 2598 O O . LEU AAA 1 372 O . LEU 372 19.793 11.984 1.378 1.000 43.992 . 372 LEU AAA O . 1
ATOM 2599 N N . THR AAA 1 373 N . THR 373 18.772 13.741 2.348 1.000 49.462 . 373 THR AAA N . 1
ATOM 2600 C CA . THR AAA 1 373 CA . THR 373 19.756 14.743 1.970 1.000 44.407 . 373 THR AAA CA . 1
ATOM 2601 C CB . THR AAA 1 373 CB . THR 373 19.113 16.114 2.165 1.000 48.265 . 373 THR AAA CB . 1
ATOM 2602 O OG1 . THR AAA 1 373 OG1 . THR 373 19.046 16.337 3.577 1.000 59.489 . 373 THR AAA OG1 . 1
ATOM 2603 C CG2 . THR AAA 1 373 CG2 . THR 373 17.728 16.140 1.550 1.000 40.721 . 373 THR AAA CG2 . 1
ATOM 2604 C C . THR AAA 1 373 C . THR 373 21.020 14.606 2.817 1.000 43.308 . 373 THR AAA C . 1
ATOM 2605 O O . THR AAA 1 373 O . THR 373 21.039 13.908 3.823 1.000 56.838 . 373 THR AAA O . 1
ATOM 2606 N N . ARG AAA 1 374 N . ARG 374 22.100 15.269 2.421 1.000 43.169 . 374 ARG AAA N . 1
ATOM 2607 C CA . ARG AAA 1 374 CA . ARG 374 23.347 15.112 3.145 1.000 46.332 . 374 ARG AAA CA . 1
ATOM 2608 C CB . ARG AAA 1 374 CB . ARG 374 24.428 16.003 2.540 1.000 45.342 . 374 ARG AAA CB . 1
ATOM 2609 C CG . ARG AAA 1 374 CG . ARG 374 24.923 15.501 1.200 1.000 53.998 . 374 ARG AAA CG . 1
ATOM 2610 C CD . ARG AAA 1 374 CD . ARG 374 25.141 16.706 0.319 1.000 66.645 . 374 ARG AAA CD . 1
ATOM 2611 N NE . ARG AAA 1 374 NE . ARG 374 26.341 17.357 0.794 1.000 79.107 . 374 ARG AAA NE . 1
ATOM 2612 C CZ . ARG AAA 1 374 CZ . ARG 374 26.653 18.610 0.520 1.000 96.434 . 374 ARG AAA CZ . 1
ATOM 2613 N NH1 . ARG AAA 1 374 NH1 . ARG 374 27.784 19.119 0.976 1.000 105.825 . 374 ARG AAA NH1 . 1
ATOM 2614 N NH2 . ARG AAA 1 374 NH2 . ARG 374 25.823 19.340 -0.203 1.000 101.227 . 374 ARG AAA NH2 . 1
ATOM 2615 C C . ARG AAA 1 374 C . ARG 374 23.173 15.525 4.604 1.000 52.604 . 374 ARG AAA C . 1
ATOM 2616 O O . ARG AAA 1 374 O . ARG 374 23.780 14.935 5.499 1.000 60.333 . 374 ARG AAA O . 1
ATOM 2617 N N . GLU AAA 1 375 N . GLU 375 22.367 16.570 4.818 1.000 49.409 . 375 GLU AAA N . 1
ATOM 2618 C CA . GLU AAA 1 375 CA . GLU 375 22.233 17.211 6.110 1.000 43.291 . 375 GLU AAA CA . 1
ATOM 2619 C CB . GLU AAA 1 375 CB . GLU 375 21.770 18.644 5.836 1.000 43.987 . 375 GLU AAA CB . 1
ATOM 2620 C CG . GLU AAA 1 375 CG . GLU 375 21.974 19.650 6.947 1.000 55.867 . 375 GLU AAA CG . 1
ATOM 2621 C CD . GLU AAA 1 375 CD . GLU 375 23.219 19.539 7.816 1.000 77.783 . 375 GLU AAA CD . 1
ATOM 2622 O OE1 . GLU AAA 1 375 OE1 . GLU 375 24.280 19.963 7.308 1.000 71.569 . 375 GLU AAA OE1 . 1
ATOM 2623 O OE2 . GLU AAA 1 375 OE2 . GLU 375 23.125 19.067 9.025 1.000 79.867 . 375 GLU AAA OE2 . 1
ATOM 2624 C C . GLU AAA 1 375 C . GLU 375 21.432 16.294 7.054 1.000 49.678 . 375 GLU AAA C . 1
ATOM 2625 O O . GLU AAA 1 375 O . GLU 375 21.773 16.174 8.251 1.000 50.251 . 375 GLU AAA O . 1
ATOM 2626 N N . ARG AAA 1 376 N . ARG 376 20.433 15.571 6.500 1.000 39.789 . 376 ARG AAA N . 1
ATOM 2627 C CA . ARG AAA 1 376 CA . ARG 376 19.738 14.513 7.230 1.000 44.426 . 376 ARG AAA CA . 1
ATOM 2628 C CB . ARG AAA 1 376 CB . ARG 376 18.547 13.934 6.472 1.000 41.420 . 376 ARG AAA CB . 1
ATOM 2629 C CG . ARG AAA 1 376 CG . ARG 376 17.382 14.890 6.427 1.000 51.818 . 376 ARG AAA CG . 1
ATOM 2630 C CD . ARG AAA 1 376 CD . ARG 376 16.159 14.194 5.910 1.000 66.166 . 376 ARG AAA CD . 1
ATOM 2631 N NE . ARG AAA 1 376 NE . ARG 376 15.078 15.166 5.888 1.000 71.075 . 376 ARG AAA NE . 1
ATOM 2632 C CZ . ARG AAA 1 376 CZ . ARG 376 14.370 15.490 6.956 1.000 67.058 . 376 ARG AAA CZ . 1
ATOM 2633 N NH1 . ARG AAA 1 376 NH1 . ARG 376 14.658 14.938 8.129 1.000 64.926 . 376 ARG AAA NH1 . 1
ATOM 2634 N NH2 . ARG AAA 1 376 NH2 . ARG 376 13.394 16.374 6.835 1.000 62.443 . 376 ARG AAA NH2 . 1
ATOM 2635 C C . ARG AAA 1 376 C . ARG 376 20.628 13.304 7.522 1.000 49.142 . 376 ARG AAA C . 1
ATOM 2636 O O . ARG AAA 1 376 O . ARG 376 20.413 12.596 8.507 1.000 51.434 . 376 ARG AAA O . 1
ATOM 2637 N N . ILE AAA 1 377 N . ILE 377 21.580 13.012 6.633 1.000 45.139 . 377 ILE AAA N . 1
ATOM 2638 C CA . ILE AAA 1 377 CA . ILE 377 22.444 11.871 6.871 1.000 46.778 . 377 ILE AAA CA . 1
ATOM 2639 C CB . ILE AAA 1 377 CB . ILE 377 23.093 11.380 5.552 1.000 48.707 . 377 ILE AAA CB . 1
ATOM 2640 C CG1 . ILE AAA 1 377 CG1 . ILE 377 22.024 10.855 4.595 1.000 50.048 . 377 ILE AAA CG1 . 1
ATOM 2641 C CG2 . ILE AAA 1 377 CG2 . ILE 377 24.169 10.327 5.780 1.000 46.133 . 377 ILE AAA CG2 . 1
ATOM 2642 C CD1 . ILE AAA 1 377 CD1 . ILE 377 22.559 10.542 3.236 1.000 59.381 . 377 ILE AAA CD1 . 1
ATOM 2643 C C . ILE AAA 1 377 C . ILE 377 23.419 12.257 7.981 1.000 44.406 . 377 ILE AAA C . 1
ATOM 2644 O O . ILE AAA 1 377 O . ILE 377 23.739 11.443 8.843 1.000 50.521 . 377 ILE AAA O . 1
ATOM 2645 N N . LYS AAA 1 378 N . LYS 378 23.836 13.529 7.989 1.000 44.055 . 378 LYS AAA N . 1
ATOM 2646 C CA . LYS AAA 1 378 CA . LYS 378 24.694 14.025 9.051 1.000 46.138 . 378 LYS AAA CA . 1
ATOM 2647 C CB . LYS AAA 1 378 CB . LYS 378 25.150 15.458 8.777 1.000 42.223 . 378 LYS AAA CB . 1
ATOM 2648 C CG . LYS AAA 1 378 CG . LYS 378 26.162 15.992 9.786 1.000 42.211 . 378 LYS AAA CG . 1
ATOM 2649 C CD . LYS AAA 1 378 CD . LYS 378 26.716 17.370 9.444 1.000 45.143 . 378 LYS AAA CD . 1
ATOM 2650 C CE . LYS AAA 1 378 CE . LYS 378 27.546 17.991 10.552 1.000 51.460 . 378 LYS AAA CE . 1
ATOM 2651 N NZ . LYS AAA 1 378 NZ . LYS 378 27.947 19.384 10.242 1.000 54.862 . 378 LYS AAA NZ . 1
ATOM 2652 C C . LYS AAA 1 378 C . LYS 378 24.004 13.860 10.406 1.000 50.898 . 378 LYS AAA C . 1
ATOM 2653 O O . LYS AAA 1 378 O . LYS 378 24.591 13.335 11.354 1.000 52.903 . 378 LYS AAA O . 1
ATOM 2654 N N . GLU AAA 1 379 N . GLU 379 22.734 14.268 10.477 1.000 51.975 . 379 GLU AAA N . 1
ATOM 2655 C CA . GLU AAA 1 379 CA . GLU 379 21.989 14.144 11.714 1.000 47.105 . 379 GLU AAA CA . 1
ATOM 2656 C CB . GLU AAA 1 379 CB . GLU 379 20.553 14.612 11.542 1.000 47.978 . 379 GLU AAA CB . 1
ATOM 2657 C CG . GLU AAA 1 379 CG . GLU 379 20.424 16.116 11.546 1.000 63.203 . 379 GLU AAA CG . 1
ATOM 2658 C CD . GLU AAA 1 379 CD . GLU 379 18.982 16.537 11.776 1.000 66.425 . 379 GLU AAA CD . 1
ATOM 2659 O OE1 . GLU AAA 1 379 OE1 . GLU 379 18.079 15.629 11.827 1.000 59.976 . 379 GLU AAA OE1 . 1
ATOM 2660 O OE2 . GLU AAA 1 379 OE2 . GLU 379 18.764 17.764 11.920 1.000 66.027 . 379 GLU AAA OE2 . 1
ATOM 2661 C C . GLU AAA 1 379 C . GLU 379 21.932 12.684 12.137 1.000 46.821 . 379 GLU AAA C . 1
ATOM 2662 O O . GLU AAA 1 379 O . GLU 379 22.070 12.374 13.322 1.000 50.941 . 379 GLU AAA O . 1
ATOM 2663 N N . ALA AAA 1 380 N . ALA 380 21.664 11.798 11.175 1.000 41.665 . 380 ALA AAA N . 1
ATOM 2664 C CA . ALA AAA 1 380 CA . ALA 380 21.412 10.405 11.512 1.000 38.899 . 380 ALA AAA CA . 1
ATOM 2665 C CB . ALA AAA 1 380 CB . ALA 380 20.954 9.655 10.284 1.000 37.225 . 380 ALA AAA CB . 1
ATOM 2666 C C . ALA AAA 1 380 C . ALA 380 22.682 9.795 12.100 1.000 37.951 . 380 ALA AAA C . 1
ATOM 2667 O O . ALA AAA 1 380 O . ALA 380 22.612 8.968 13.017 1.000 37.303 . 380 ALA AAA O . 1
ATOM 2668 N N . ILE AAA 1 381 N . ILE 381 23.824 10.234 11.553 1.000 31.260 . 381 ILE AAA N . 1
ATOM 2669 C CA . ILE AAA 1 381 CA . ILE 381 25.119 9.762 11.979 1.000 34.474 . 381 ILE AAA CA . 1
ATOM 2670 C CB . ILE AAA 1 381 CB . ILE 381 26.161 10.140 10.919 1.000 30.424 . 381 ILE AAA CB . 1
ATOM 2671 C CG1 . ILE AAA 1 381 CG1 . ILE 381 26.105 9.144 9.765 1.000 31.111 . 381 ILE AAA CG1 . 1
ATOM 2672 C CG2 . ILE AAA 1 381 CG2 . ILE 381 27.552 10.177 11.502 1.000 32.148 . 381 ILE AAA CG2 . 1
ATOM 2673 C CD1 . ILE AAA 1 381 CD1 . ILE 381 26.894 9.573 8.570 1.000 33.162 . 381 ILE AAA CD1 . 1
ATOM 2674 C C . ILE AAA 1 381 C . ILE 381 25.412 10.313 13.377 1.000 41.574 . 381 ILE AAA C . 1
ATOM 2675 O O . ILE AAA 1 381 O . ILE 381 25.852 9.594 14.269 1.000 42.513 . 381 ILE AAA O . 1
ATOM 2676 N N . VAL AAA 1 382 N . VAL 382 25.129 11.598 13.580 1.000 42.019 . 382 VAL AAA N . 1
ATOM 2677 C CA . VAL AAA 1 382 CA . VAL 382 25.319 12.183 14.889 1.000 41.164 . 382 VAL AAA CA . 1
ATOM 2678 C CB . VAL AAA 1 382 CB . VAL 382 25.071 13.696 14.798 1.000 43.258 . 382 VAL AAA CB . 1
ATOM 2679 C CG1 . VAL AAA 1 382 CG1 . VAL 382 24.828 14.321 16.171 1.000 40.148 . 382 VAL AAA CG1 . 1
ATOM 2680 C CG2 . VAL AAA 1 382 CG2 . VAL 382 26.222 14.390 14.068 1.000 43.227 . 382 VAL AAA CG2 . 1
ATOM 2681 C C . VAL AAA 1 382 C . VAL 382 24.428 11.472 15.921 1.000 40.828 . 382 VAL AAA C . 1
ATOM 2682 O O . VAL AAA 1 382 O . VAL 382 24.838 11.221 17.047 1.000 37.194 . 382 VAL AAA O . 1
ATOM 2683 N N . ALA AAA 1 383 N . ALA 383 23.202 11.115 15.543 1.000 39.081 . 383 ALA AAA N . 1
ATOM 2684 C CA . ALA AAA 1 383 CA . ALA 383 22.337 10.383 16.454 1.000 39.856 . 383 ALA AAA CA . 1
ATOM 2685 C CB . ALA AAA 1 383 CB . ALA 383 20.995 10.108 15.799 1.000 34.897 . 383 ALA AAA CB . 1
ATOM 2686 C C . ALA AAA 1 383 C . ALA 383 23.014 9.076 16.852 1.000 45.733 . 383 ALA AAA C . 1
ATOM 2687 O O . ALA AAA 1 383 O . ALA 383 22.868 8.609 17.973 1.000 50.655 . 383 ALA AAA O . 1
ATOM 2688 N N . GLU AAA 1 384 N . GLU 384 23.731 8.456 15.911 1.000 47.729 . 384 GLU AAA N . 1
ATOM 2689 C CA . GLU AAA 1 384 CA . GLU 384 24.336 7.174 16.204 1.000 47.253 . 384 GLU AAA CA . 1
ATOM 2690 C CB . GLU AAA 1 384 CB . GLU 384 24.956 6.540 14.963 1.000 42.618 . 384 GLU AAA CB . 1
ATOM 2691 C CG . GLU AAA 1 384 CG . GLU 384 23.946 5.993 14.004 1.000 43.326 . 384 GLU AAA CG . 1
ATOM 2692 C CD . GLU AAA 1 384 CD . GLU 384 23.034 4.907 14.515 1.000 42.628 . 384 GLU AAA CD . 1
ATOM 2693 O OE1 . GLU AAA 1 384 OE1 . GLU 384 23.511 4.048 15.239 1.000 42.996 . 384 GLU AAA OE1 . 1
ATOM 2694 O OE2 . GLU AAA 1 384 OE2 . GLU 384 21.848 4.947 14.174 1.000 49.560 . 384 GLU AAA OE2 . 1
ATOM 2695 C C . GLU AAA 1 384 C . GLU 384 25.488 7.366 17.179 1.000 51.053 . 384 GLU AAA C . 1
ATOM 2696 O O . GLU AAA 1 384 O . GLU 384 25.804 6.444 17.924 1.000 61.921 . 384 GLU AAA O . 1
ATOM 2697 N N . ILE AAA 1 385 N . ILE 385 26.166 8.520 17.101 1.000 47.378 . 385 ILE AAA N . 1
ATOM 2698 C CA . ILE AAA 1 385 CA . ILE 385 27.247 8.814 18.029 1.000 50.618 . 385 ILE AAA CA . 1
ATOM 2699 C CB . ILE AAA 1 385 CB . ILE 385 28.150 9.962 17.541 1.000 49.768 . 385 ILE AAA CB . 1
ATOM 2700 C CG1 . ILE AAA 1 385 CG1 . ILE 385 28.687 9.663 16.133 1.000 47.377 . 385 ILE AAA CG1 . 1
ATOM 2701 C CG2 . ILE AAA 1 385 CG2 . ILE 385 29.267 10.168 18.561 1.000 45.050 . 385 ILE AAA CG2 . 1
ATOM 2702 C CD1 . ILE AAA 1 385 CD1 . ILE 385 29.408 10.804 15.457 1.000 44.789 . 385 ILE AAA CD1 . 1
ATOM 2703 C C . ILE AAA 1 385 C . ILE 385 26.668 9.063 19.419 1.000 47.251 . 385 ILE AAA C . 1
ATOM 2704 O O . ILE AAA 1 385 O . ILE 385 27.173 8.542 20.400 1.000 48.477 . 385 ILE AAA O . 1
ATOM 2705 N N . GLU AAA 1 386 N . GLU 386 25.557 9.791 19.483 1.000 49.223 . 386 GLU AAA N . 1
ATOM 2706 C CA . GLU AAA 1 386 CA . GLU 386 24.911 10.041 20.757 1.000 55.157 . 386 GLU AAA CA . 1
ATOM 2707 C CB . GLU AAA 1 386 CB . GLU 386 23.793 11.077 20.638 1.000 59.017 . 386 GLU AAA CB . 1
ATOM 2708 C CG . GLU AAA 1 386 CG . GLU 386 24.291 12.508 20.473 1.000 62.867 . 386 GLU AAA CG . 1
ATOM 2709 C CD . GLU AAA 1 386 CD . GLU 386 23.270 13.465 19.862 1.000 69.703 . 386 GLU AAA CD . 1
ATOM 2710 O OE1 . GLU AAA 1 386 OE1 . GLU 386 22.127 13.018 19.566 1.000 67.403 . 386 GLU AAA OE1 . 1
ATOM 2711 O OE2 . GLU AAA 1 386 OE2 . GLU 386 23.617 14.656 19.665 1.000 68.666 . 386 GLU AAA OE2 . 1
ATOM 2712 C C . GLU AAA 1 386 C . GLU 386 24.409 8.732 21.365 1.000 55.396 . 386 GLU AAA C . 1
ATOM 2713 O O . GLU AAA 1 386 O . GLU 386 24.588 8.527 22.564 1.000 59.123 . 386 GLU AAA O . 1
ATOM 2714 N N . ASP AAA 1 387 N . ASP 387 23.784 7.869 20.546 1.000 53.857 . 387 ASP AAA N . 1
ATOM 2715 C CA . ASP AAA 1 387 CA . ASP 387 23.206 6.593 20.972 1.000 58.363 . 387 ASP AAA CA . 1
ATOM 2716 C CB . ASP AAA 1 387 CB . ASP 387 22.484 5.893 19.816 1.000 53.579 . 387 ASP AAA CB . 1
ATOM 2717 C CG . ASP AAA 1 387 CG . ASP 387 21.895 4.556 20.222 1.000 55.452 . 387 ASP AAA CG . 1
ATOM 2718 O OD1 . ASP AAA 1 387 OD1 . ASP 387 20.784 4.550 20.749 1.000 67.106 . 387 ASP AAA OD1 . 1
ATOM 2719 O OD2 . ASP AAA 1 387 OD2 . ASP 387 22.561 3.544 20.032 1.000 53.521 . 387 ASP AAA OD2 . 1
ATOM 2720 C C . ASP AAA 1 387 C . ASP 387 24.294 5.661 21.514 1.000 55.773 . 387 ASP AAA C . 1
ATOM 2721 O O . ASP AAA 1 387 O . ASP 387 24.098 4.891 22.454 1.000 57.573 . 387 ASP AAA O . 1
ATOM 2722 N N . PHE AAA 1 388 N . PHE 388 25.459 5.732 20.884 1.000 55.478 . 388 PHE AAA N . 1
ATOM 2723 C CA . PHE AAA 1 388 CA . PHE 388 26.571 4.906 21.284 1.000 56.351 . 388 PHE AAA CA . 1
ATOM 2724 C CB . PHE AAA 1 388 CB . PHE 388 27.750 5.151 20.346 1.000 56.924 . 388 PHE AAA CB . 1
ATOM 2725 C CG . PHE AAA 1 388 CG . PHE 388 28.996 4.387 20.712 1.000 60.347 . 388 PHE AAA CG . 1
ATOM 2726 C CD1 . PHE AAA 1 388 CD1 . PHE 388 29.175 3.064 20.316 1.000 55.438 . 388 PHE AAA CD1 . 1
ATOM 2727 C CE1 . PHE AAA 1 388 CE1 . PHE 388 30.320 2.361 20.659 1.000 53.226 . 388 PHE AAA CE1 . 1
ATOM 2728 C CZ . PHE AAA 1 388 CZ . PHE 388 31.302 2.980 21.396 1.000 58.145 . 388 PHE AAA CZ . 1
ATOM 2729 C CD2 . PHE AAA 1 388 CD2 . PHE 388 29.990 4.996 21.459 1.000 61.145 . 388 PHE AAA CD2 . 1
ATOM 2730 C CE2 . PHE AAA 1 388 CE2 . PHE 388 31.135 4.289 21.796 1.000 62.679 . 388 PHE AAA CE2 . 1
ATOM 2731 C C . PHE AAA 1 388 C . PHE 388 26.916 5.214 22.736 1.000 59.541 . 388 PHE AAA C . 1
ATOM 2732 O O . PHE AAA 1 388 O . PHE 388 27.150 4.288 23.519 1.000 68.264 . 388 PHE AAA O . 1
ATOM 2733 N N . HIS AAA 1 389 N . HIS 389 26.980 6.514 23.054 1.000 56.632 . 389 HIS AAA N . 1
ATOM 2734 C CA . HIS AAA 1 389 CA . HIS 389 27.458 6.970 24.347 1.000 59.202 . 389 HIS AAA CA . 1
ATOM 2735 C CB . HIS AAA 1 389 CB . HIS 389 27.979 8.401 24.299 1.000 60.296 . 389 HIS AAA CB . 1
ATOM 2736 C CG . HIS AAA 1 389 CG . HIS 389 29.234 8.533 23.513 1.000 65.526 . 389 HIS AAA CG . 1
ATOM 2737 N ND1 . HIS AAA 1 389 ND1 . HIS 389 30.409 7.948 23.911 1.000 70.779 . 389 HIS AAA ND1 . 1
ATOM 2738 C CE1 . HIS AAA 1 389 CE1 . HIS 389 31.349 8.225 23.030 1.000 69.266 . 389 HIS AAA CE1 . 1
ATOM 2739 N NE2 . HIS AAA 1 389 NE2 . HIS 389 30.812 8.968 22.066 1.000 64.821 . 389 HIS AAA NE2 . 1
ATOM 2740 C CD2 . HIS AAA 1 389 CD2 . HIS 389 29.498 9.178 22.359 1.000 66.661 . 389 HIS AAA CD2 . 1
ATOM 2741 C C . HIS AAA 1 389 C . HIS 389 26.359 6.856 25.383 1.000 58.117 . 389 HIS AAA C . 1
ATOM 2742 O O . HIS AAA 1 389 O . HIS 389 26.653 6.626 26.538 1.000 67.369 . 389 HIS AAA O . 1
ATOM 2743 N N . ALA AAA 1 390 N . ALA 390 25.112 7.023 24.955 1.000 60.449 . 390 ALA AAA N . 1
ATOM 2744 C CA . ALA AAA 1 390 CA . ALA 390 23.970 6.883 25.842 1.000 63.080 . 390 ALA AAA CA . 1
ATOM 2745 C CB . ALA AAA 1 390 CB . ALA 390 22.710 7.243 25.102 1.000 59.842 . 390 ALA AAA CB . 1
ATOM 2746 C C . ALA AAA 1 390 C . ALA 390 23.881 5.458 26.375 1.000 67.252 . 390 ALA AAA C . 1
ATOM 2747 O O . ALA AAA 1 390 O . ALA 390 23.587 5.258 27.553 1.000 85.725 . 390 ALA AAA O . 1
ATOM 2748 N N . ARG AAA 1 391 N . ARG 391 24.101 4.495 25.473 1.000 75.629 . 391 ARG AAA N . 1
ATOM 2749 C CA . ARG AAA 1 391 CA . ARG 391 23.977 3.074 25.746 1.000 75.437 . 391 ARG AAA CA . 1
ATOM 2750 C CB . ARG AAA 1 391 CB . ARG 391 24.109 2.257 24.459 1.000 77.413 . 391 ARG AAA CB . 1
ATOM 2751 C CG . ARG AAA 1 391 CG . ARG 391 22.873 2.292 23.575 1.000 80.136 . 391 ARG AAA CG . 1
ATOM 2752 C CD . ARG AAA 1 391 CD . ARG 391 22.014 1.053 23.679 1.000 84.197 . 391 ARG AAA CD . 1
ATOM 2753 N NE . ARG AAA 1 391 NE . ARG 391 20.671 1.477 23.324 1.000 96.655 . 391 ARG AAA NE . 1
ATOM 2754 C CZ . ARG AAA 1 391 CZ . ARG 391 20.275 1.710 22.081 1.000 96.087 . 391 ARG AAA CZ . 1
ATOM 2755 N NH1 . ARG AAA 1 391 NH1 . ARG 391 21.121 1.543 21.081 1.000 107.611 . 391 ARG AAA NH1 . 1
ATOM 2756 N NH2 . ARG AAA 1 391 NH2 . ARG 391 19.044 2.114 21.835 1.000 89.280 . 391 ARG AAA NH2 . 1
ATOM 2757 C C . ARG AAA 1 391 C . ARG 391 25.081 2.626 26.692 1.000 79.343 . 391 ARG AAA C . 1
ATOM 2758 O O . ARG AAA 1 391 O . ARG 391 24.911 1.621 27.366 1.000 90.357 . 391 ARG AAA O . 1
ATOM 2759 N N . ARG AAA 1 392 N . ARG 392 26.226 3.327 26.697 1.000 84.068 . 392 ARG AAA N . 1
ATOM 2760 C CA . ARG AAA 1 392 CA . ARG 392 27.305 3.020 27.629 1.000 87.197 . 392 ARG AAA CA . 1
ATOM 2761 C CB . ARG AAA 1 392 CB . ARG 392 28.679 3.290 27.001 1.000 66.877 . 392 ARG AAA CB . 1
ATOM 2762 C CG . ARG AAA 1 392 CG . ARG 392 29.055 2.363 25.844 1.000 79.126 . 392 ARG AAA CG . 1
ATOM 2763 C CD . ARG AAA 1 392 CD . ARG 392 30.527 2.304 25.422 1.000 79.549 . 392 ARG AAA CD . 1
ATOM 2764 N NE . ARG AAA 1 392 NE . ARG 392 31.175 3.613 25.526 1.000 85.162 . 392 ARG AAA NE . 1
ATOM 2765 C CZ . ARG AAA 1 392 CZ . ARG 392 32.490 3.866 25.537 1.000 89.839 . 392 ARG AAA CZ . 1
ATOM 2766 N NH1 . ARG AAA 1 392 NH1 . ARG 392 33.370 2.879 25.445 1.000 89.569 . 392 ARG AAA NH1 . 1
ATOM 2767 N NH2 . ARG AAA 1 392 NH2 . ARG 392 32.917 5.118 25.635 1.000 83.930 . 392 ARG AAA NH2 . 1
ATOM 2768 C C . ARG AAA 1 392 C . ARG 392 27.067 3.722 28.977 1.000 99.193 . 392 ARG AAA C . 1
ATOM 2769 O O . ARG AAA 1 392 O . ARG 392 27.023 3.080 30.030 1.000 109.239 . 392 ARG AAA O . 1
ATOM 2770 N N . GLU AAA 1 393 N . GLU 393 26.856 5.046 28.925 1.000 103.252 . 393 GLU AAA N . 1
ATOM 2771 C CA . GLU AAA 1 393 CA . GLU 393 26.937 5.934 30.079 1.000 95.512 . 393 GLU AAA CA . 1
ATOM 2772 C CB . GLU AAA 1 393 CB . GLU 393 28.014 7.007 29.856 1.000 76.800 . 393 GLU AAA CB . 1
ATOM 2777 C C . GLU AAA 1 393 C . GLU 393 25.555 6.557 30.333 1.000 101.015 . 393 GLU AAA C . 1
ATOM 2778 O O . GLU AAA 1 393 O . GLU 393 24.714 5.856 30.924 1.000 108.266 . 393 GLU AAA O . 1
HETATM 2780 C C1 . DRG AaA 2 . C1 . DRG 601 47.949 -3.243 8.278 1.000 120.878 . 601 DRG AaA C1 . 1
HETATM 2781 N N1 . DRG AaA 2 . N1 . DRG 601 47.213 -2.602 9.353 1.000 143.854 . 601 DRG AaA N1 . 1
HETATM 2782 C C2 . DRG AaA 2 . C2 . DRG 601 45.899 -2.313 9.413 1.000 148.156 . 601 DRG AaA C2 . 1
HETATM 2783 C C3 . DRG AaA 2 . C3 . DRG 601 45.695 -1.681 10.624 1.000 148.020 . 601 DRG AaA C3 . 1
HETATM 2784 N N2 . DRG AaA 2 . N2 . DRG 601 44.477 -1.167 11.091 1.000 115.376 . 601 DRG AaA N2 . 1
HETATM 2785 C C4 . DRG AaA 2 . C4 . DRG 601 43.658 -1.740 12.009 1.000 77.176 . 601 DRG AaA C4 . 1
HETATM 2786 O O1 . DRG AaA 2 . O1 . DRG 601 44.063 -2.225 13.062 1.000 64.472 . 601 DRG AaA O1 . 1
HETATM 2787 C C5 . DRG AaA 2 . C5 . DRG 601 42.232 -1.749 11.657 1.000 71.281 . 601 DRG AaA C5 . 1
HETATM 2788 C C6 . DRG AaA 2 . C6 . DRG 601 41.545 -1.723 10.472 1.000 68.531 . 601 DRG AaA C6 . 1
HETATM 2789 C C7 . DRG AaA 2 . C7 . DRG 601 40.179 -1.807 10.757 1.000 81.702 . 601 DRG AaA C7 . 1
HETATM 2790 C C8 . DRG AaA 2 . C8 . DRG 601 39.082 -1.830 9.754 1.000 92.575 . 601 DRG AaA C8 . 1
HETATM 2791 O O2 . DRG AaA 2 . O2 . DRG 601 37.903 -2.021 10.064 1.000 78.026 . 601 DRG AaA O2 . 1
HETATM 2792 C C9 . DRG AaA 2 . C9 . DRG 601 39.429 -1.624 8.326 1.000 99.817 . 601 DRG AaA C9 . 1
HETATM 2793 C C10 . DRG AaA 2 . C10 . DRG 601 39.820 -0.358 7.938 1.000 91.354 . 601 DRG AaA C10 . 1
HETATM 2794 CL Cl1 . DRG AaA 2 . Cl1 . DRG 601 39.855 0.932 9.091 1.000 88.228 . 601 DRG AaA Cl1 . 1
HETATM 2795 C C11 . DRG AaA 2 . C11 . DRG 601 40.199 -0.102 6.640 1.000 83.487 . 601 DRG AaA C11 . 1
HETATM 2796 C C12 . DRG AaA 2 . C12 . DRG 601 40.191 -1.124 5.721 1.000 102.844 . 601 DRG AaA C12 . 1
HETATM 2797 C C13 . DRG AaA 2 . C13 . DRG 601 39.810 -2.396 6.105 1.000 104.867 . 601 DRG AaA C13 . 1
HETATM 2798 CL Cl2 . DRG AaA 2 . Cl2 . DRG 601 39.799 -3.683 4.968 1.000 108.846 . 601 DRG AaA Cl2 . 1
HETATM 2799 C C14 . DRG AaA 2 . C14 . DRG 601 39.431 -2.646 7.401 1.000 106.570 . 601 DRG AaA C14 . 1
HETATM 2800 F F1 . DRG AaA 2 . F1 . DRG 601 39.067 -3.895 7.742 1.000 99.691 . 601 DRG AaA F1 . 1
HETATM 2801 C C15 . DRG AaA 2 . C15 . DRG 601 40.087 -1.862 12.130 1.000 78.807 . 601 DRG AaA C15 . 1
HETATM 2802 N N3 . DRG AaA 2 . N3 . DRG 601 41.306 -1.827 12.657 1.000 69.118 . 601 DRG AaA N3 . 1
HETATM 2803 C C16 . DRG AaA 2 . C16 . DRG 601 46.947 -1.620 11.241 1.000 143.016 . 601 DRG AaA C16 . 1
HETATM 2804 N N4 . DRG AaA 2 . N4 . DRG 601 47.864 -2.171 10.459 1.000 141.442 . 601 DRG AaA N4 . 1
HETATM 2805 O O . HOH CCC 3 . O . HOH 1 22.164 -7.936 -4.340 1.000 39.215 . 1 HOH CCC O . 1
HETATM 2806 O O . HOH CCC 3 . O . HOH 2 35.810 -1.241 8.856 1.000 38.182 . 2 HOH CCC O . 1
HETATM 2807 O O . HOH CCC 3 . O . HOH 3 32.095 -14.436 20.913 1.000 47.914 . 3 HOH CCC O . 1
HETATM 2808 O O . HOH CCC 3 . O . HOH 4 30.107 -3.099 19.404 1.000 41.429 . 4 HOH CCC O . 1
HETATM 2809 O O . HOH CCC 3 . O . HOH 5 28.646 -27.273 -8.824 1.000 48.723 . 5 HOH CCC O . 1
HETATM 2810 O O . HOH CCC 3 . O . HOH 6 51.125 -28.429 7.395 1.000 43.510 . 6 HOH CCC O . 1
HETATM 2811 O O . HOH CCC 3 . O . HOH 7 23.347 -7.905 19.704 1.000 42.921 . 7 HOH CCC O . 1
HETATM 2812 O O . HOH CCC 3 . O . HOH 8 23.738 -19.974 4.027 1.000 49.997 . 8 HOH CCC O . 1
HETATM 2813 O O . HOH CCC 3 . O . HOH 9 18.471 -2.343 12.309 1.000 54.497 . 9 HOH CCC O . 1
HETATM 2814 O O . HOH CCC 3 . O . HOH 10 36.527 -24.765 -20.942 1.000 47.018 . 10 HOH CCC O . 1
HETATM 2815 O O . HOH CCC 3 . O . HOH 11 35.013 -10.212 -2.678 1.000 37.326 . 11 HOH CCC O . 1
HETATM 2816 O O . HOH CCC 3 . O . HOH 12 26.262 -23.770 17.371 1.000 50.471 . 12 HOH CCC O . 1
HETATM 2817 O O . HOH CCC 3 . O . HOH 13 18.059 10.898 12.584 1.000 44.707 . 13 HOH CCC O . 1

loop_
_reflns.pdbx_CC_half
_reflns.pdbx_redundancy
_reflns.pdbx_netI_over_sigmaI
_reflns.pdbx_ordinal
_reflns.number_obs
_reflns.percent_possible_obs
_reflns.d_resolution_high
_reflns.pdbx_Rpim_I_all
_reflns.pdbx_Rmerge_I_obs
_reflns.d_resolution_low
_reflns.pdbx_Rrim_I_all
0.986 13.9 5.7 1 15740 100.0 2.59 0.145 0.370 71.39 0.398

loop_
_reflns_shell.pdbx_CC_half
_reflns_shell.pdbx_redundancy
_reflns_shell.pdbx_netI_over_sigmaI
_reflns_shell.d_res_high
_reflns_shell.pdbx_ordinal
_reflns_shell.d_res_low
_reflns_shell.percent_possible_obs
_reflns_shell.pdbx_Rpim_I_all
_reflns_shell.Rmerge_I_obs
_reflns_shell.number_measured_obs
_reflns_shell.pdbx_Rrim_I_all
0.983 11.0 13.3 8.97 1 71.39 100.0 0.045 0.114 461 0.123
0.432 14.2 1.1 2.59 2 2.71 100.0 1.618 4.121 1900 4.430

loop_
_exptl.entry_id
_exptl.method
xxxx 'X-RAY DIFFRACTION'

loop_
_entity_poly.entity_id
_entity_poly.pdbx_seq_one_letter_code
_entity_poly.pdbx_strand_id
1 GDVTFDVGDEYEIIETIGNGAYGVVSSARRRLTGQQVAIKKIPNAFDVVTNAKRTLRELKILKHFKHDNIIAIKDILRPTVPYGEFKSVYVVLDLMESDLHQIIHSSQPLTLEHVRYFLYQLLRGLKYMHSAQVIHRDLKPSNLLVNENCELKIGDFGMARGLCTSPAEHQYFMTEYVATRWYRAPELMLSLHEYTQAIDLWSVGCIFGEMLARRQLFPGKNYVHQLQLIMMVLGTPSPAVIQAVGAERVRAYIQSLPPRQPVPWETVYPGADRQALSLLGRMLRFEPSARISAAAALRHPFLAKYHDPDDEPDCAPPFDFAFDREALTRERIKEAIVAEIEDFHARREGIRQQIRFQ AAA

data_comp_list
loop_
_chem_comp.id
_chem_comp.three_letter_code
_chem_comp.name
_chem_comp.group
_chem_comp.number_atoms_all
_chem_comp.number_atoms_nh
DRG DRG '.' non-polymer 36 11

data_comp_DRG
loop_
_chem_comp_atom.comp_id
_chem_comp_atom.atom_id
_chem_comp_atom.type_symbol
_chem_comp_atom.type_energy
_chem_comp_atom.partial_charge
_chem_comp_atom.x
_chem_comp_atom.y
_chem_comp_atom.z
DRG C1 C CH3 0.000 6.056 1.731 0.992
DRG N1 N NR5 0.000 4.969 0.766 0.907
DRG C2 C CR15 0.000 3.916 0.776 0.069
DRG C3 C CR5 0.000 3.159 -0.339 0.365
DRG N2 N NH1 0.000 1.967 -0.713 -0.278
DRG C4 C C 0.000 1.450 -1.979 -0.364
DRG O1 O O 0.000 2.161 -2.983 -0.413
DRG C5 C CR5 0.000 -0.017 -2.089 -0.421
DRG C6 C CR15 0.000 -1.003 -1.162 -0.634
DRG C7 C CR5 0.000 -2.230 -1.809 -0.591
DRG C8 C C 0.000 -3.550 -1.197 -0.766
DRG O2 O O 0.000 -4.537 -1.910 -0.944
DRG C9 C CR6 0.000 -3.706 0.285 -0.722
DRG C10 C CR6 0.000 -4.029 0.997 -1.873
DRG Cl1 CL CL 0.000 -4.261 0.189 -3.396
DRG C11 C CR16 0.000 -4.175 2.375 -1.840
DRG C12 C CR16 0.000 -3.999 3.053 -0.650
DRG C13 C CR6 0.000 -3.676 2.355 0.505
DRG Cl2 CL CL 0.000 -3.453 3.192 1.996
DRG C14 C CR6 0.000 -3.531 0.979 0.464
DRG F1 F F 0.000 -3.218 0.315 1.593
DRG C15 C CR15 0.000 -1.955 -3.140 -0.351
DRG N3 N NR5 0.000 -0.638 -3.299 -0.253
DRG C16 C CR15 0.000 3.830 -0.978 1.408
DRG N4 N NRD5 0.000 4.926 -0.306 1.733
DRG H1 H H 0.000 6.711 1.433 1.641
DRG H2 H H 0.000 5.700 2.591 1.262
DRG H3 H H 0.000 6.476 1.815 0.123
DRG H4 H H 0.000 3.739 1.426 -0.593
DRG H5 H H 0.000 1.527 -0.076 -0.680
DRG H6 H H 0.000 -0.866 -0.238 -0.782
DRG H7 H H 0.000 -4.394 2.845 -2.625
DRG H8 H H 0.000 -4.096 3.987 -0.620
DRG H9 H H 0.000 -2.605 -3.847 -0.267
DRG H10 H H 0.000 -0.210 -4.093 -0.095
DRG H11 H H 0.000 3.577 -1.779 1.849

loop_
_chem_comp_bond.comp_id
_chem_comp_bond.atom_id_1
_chem_comp_bond.atom_id_2
_chem_comp_bond.type
_chem_comp_bond.value_dist
_chem_comp_bond.value_dist_esd
DRG C1 N1 SINGLE 1.455 0.011
DRG N1 C2 SINGLE 1.346 0.010
DRG C2 C3 DOUBLE 1.390 0.020
DRG C3 N2 SINGLE 1.404 0.010
DRG N2 C4 SINGLE 1.363 0.015
DRG C4 O1 DOUBLE 1.229 0.012
DRG C4 C5 SINGLE 1.467 0.013
DRG C5 C6 DOUBLE 1.370 0.010
DRG C6 C7 SINGLE 1.388 0.020
DRG C7 C8 SINGLE 1.459 0.019
DRG C8 O2 DOUBLE 1.230 0.013
DRG C8 C9 SINGLE 1.489 0.010
DRG C9 C10 DOUBLE 1.387 0.010
DRG C10 Cl1 SINGLE 1.738 0.010
DRG C10 C11 SINGLE 1.383 0.010
DRG C11 C12 DOUBLE 1.377 0.010
DRG C12 C13 SINGLE 1.383 0.010
DRG C13 Cl2 SINGLE 1.725 0.010
DRG C13 C14 DOUBLE 1.378 0.012
DRG C14 F1 SINGLE 1.346 0.010
DRG C7 C15 DOUBLE 1.379 0.015
DRG C15 N3 SINGLE 1.329 0.010
DRG C3 C16 SINGLE 1.396 0.020
DRG C16 N4 DOUBLE 1.323 0.010
DRG N1 N4 SINGLE 1.351 0.010
DRG C5 N3 SINGLE 1.368 0.010
DRG C9 C14 SINGLE 1.380 0.010
DRG C1 H1 SINGLE 0.969 0.018
DRG C1 H2 SINGLE 0.969 0.018
DRG C1 H3 SINGLE 0.969 0.018
DRG C2 H4 SINGLE 0.945 0.019
DRG N2 H5 SINGLE 0.872 0.020
DRG C6 H6 SINGLE 0.946 0.010
DRG C11 H7 SINGLE 0.941 0.013
DRG C12 H8 SINGLE 0.939 0.015
DRG C15 H9 SINGLE 0.964 0.020
DRG N3 H10 SINGLE 0.916 0.020
DRG C16 H11 SINGLE 0.949 0.012

loop_
_chem_comp_angle.comp_id
_chem_comp_angle.atom_id_1
_chem_comp_angle.atom_id_2
_chem_comp_angle.atom_id_3
_chem_comp_angle.value_angle
_chem_comp_angle.value_angle_esd
DRG N1 C1 H1 109.261 2.530
DRG N1 C1 H2 109.261 2.530
DRG N1 C1 H3 109.261 2.530
DRG H1 C1 H2 109.466 1.500
DRG H1 C1 H3 109.466 1.500
DRG H2 C1 H3 109.466 1.500
DRG C1 N1 C2 128.257 1.500
DRG C1 N1 N4 120.782 1.500
DRG C2 N1 N4 110.961 1.500
DRG N1 C2 C3 107.511 1.500
DRG N1 C2 H4 125.791 2.210
DRG C3 C2 H4 126.697 2.600
DRG C2 C3 N2 126.448 3.000
DRG C2 C3 C16 106.416 1.500
DRG N2 C3 C16 127.136 2.730
DRG C3 N2 C4 125.281 2.230
DRG C3 N2 H5 118.152 2.720
DRG C4 N2 H5 116.567 2.520
DRG N2 C4 O1 123.245 1.770
DRG N2 C4 C5 115.582 2.500
DRG O1 C4 C5 121.174 1.500
DRG C4 C5 C6 132.403 2.260
DRG C4 C5 N3 120.288 2.560
DRG C6 C5 N3 107.309 1.500
DRG C5 C6 C7 108.451 1.500
DRG C5 C6 H6 125.615 1.500
DRG C7 C6 H6 125.934 1.500
DRG C6 C7 C8 125.733 2.840
DRG C6 C7 C15 106.531 1.500
DRG C8 C7 C15 127.737 3.000
DRG C7 C8 O2 119.962 1.500
DRG C7 C8 C9 120.052 1.500
DRG O2 C8 C9 119.986 1.500
DRG C8 C9 C10 119.481 2.750
DRG C8 C9 C14 120.951 1.690
DRG C10 C9 C14 119.569 1.640
DRG C9 C10 Cl1 120.437 1.500
DRG C9 C10 C11 121.396 1.500
DRG Cl1 C10 C11 118.167 1.500
DRG C10 C11 C12 119.585 1.500
DRG C10 C11 H7 120.158 1.500
DRG C12 C11 H7 120.258 1.500
DRG C11 C12 C13 119.517 1.500
DRG C11 C12 H8 120.429 1.500
DRG C13 C12 H8 120.054 1.500
DRG C12 C13 Cl2 120.617 1.500
DRG C12 C13 C14 119.526 1.500
DRG Cl2 C13 C14 119.858 1.500
DRG C13 C14 F1 119.656 1.500
DRG C13 C14 C9 120.408 1.500
DRG F1 C14 C9 119.936 1.500
DRG C7 C15 N3 108.580 1.500
DRG C7 C15 H9 126.217 1.500
DRG N3 C15 H9 125.204 1.500
DRG C15 N3 C5 109.130 1.500
DRG C15 N3 H10 125.709 1.500
DRG C5 N3 H10 125.160 1.500
DRG C3 C16 N4 110.139 1.500
DRG C3 C16 H11 127.402 2.330
DRG N4 C16 H11 122.458 2.560
DRG C16 N4 N1 104.972 1.500

loop_
_chem_comp_tor.comp_id
_chem_comp_tor.id
_chem_comp_tor.atom_id_1
_chem_comp_tor.atom_id_2
_chem_comp_tor.atom_id_3
_chem_comp_tor.atom_id_4
_chem_comp_tor.value_angle
_chem_comp_tor.value_angle_esd
_chem_comp_tor.period
sp2_sp3_1 DRG C2 N1 C1 H1 150.000 10.000 6
sp2_sp2_19 DRG O2 C8 C9 C10 0.000 10.000 2
const_sp2_sp2_4 DRG Cl1 C10 C9 C8 0.000 10.000 2
const_60 DRG F1 C14 C9 C8 0.000 10.000 2
const_sp2_sp2_7 DRG Cl1 C10 C11 C12 180.000 10.000 2
const_sp2_sp2_9 DRG C10 C11 C12 C13 0.000 10.000 2
const_14 DRG C11 C12 C13 Cl2 180.000 10.000 2
const_20 DRG Cl2 C13 C14 F1 0.000 10.000 2
const_38 DRG C3 C2 N1 C1 180.000 10.000 2
const_52 DRG C1 N1 N4 C16 180.000 10.000 2
const_33 DRG C7 C15 N3 C5 0.000 10.000 2
const_49 DRG C3 C16 N4 N1 0.000 10.000 2
const_42 DRG N1 C2 C3 N2 180.000 10.000 2
const_46 DRG N4 C16 C3 N2 180.000 10.000 2
sp2_sp2_1 DRG C2 C3 N2 C4 180.000 10.000 2
sp2_sp2_7 DRG O1 C4 N2 C3 0.000 10.000 2
sp2_sp2_9 DRG N2 C4 C5 C6 180.000 10.000 2
const_55 DRG C4 C5 N3 C15 180.000 10.000 2
const_23 DRG C4 C5 C6 C7 180.000 10.000 2
const_26 DRG C5 C6 C7 C8 180.000 10.000 2
sp2_sp2_14 DRG C6 C7 C8 O2 0.000 10.000 2
const_30 DRG N3 C15 C7 C8 180.000 10.000 2

loop_
_chem_comp_plane_atom.comp_id
_chem_comp_plane_atom.plane_id
_chem_comp_plane_atom.atom_id
_chem_comp_plane_atom.dist_esd
DRG plan-1 C10 0.020
DRG plan-1 C11 0.020
DRG plan-1 C12 0.020
DRG plan-1 C13 0.020
DRG plan-1 C14 0.020
DRG plan-1 C8 0.020
DRG plan-1 C9 0.020
DRG plan-1 Cl1 0.020
DRG plan-1 Cl2 0.020
DRG plan-1 F1 0.020
DRG plan-1 H7 0.020
DRG plan-1 H8 0.020
DRG plan-2 C1 0.020
DRG plan-2 C16 0.020
DRG plan-2 C2 0.020
DRG plan-2 C3 0.020
DRG plan-2 H11 0.020
DRG plan-2 H4 0.020
DRG plan-2 N1 0.020
DRG plan-2 N2 0.020
DRG plan-2 N4 0.020
DRG plan-3 C15 0.020
DRG plan-3 C4 0.020
DRG plan-3 C5 0.020
DRG plan-3 C6 0.020
DRG plan-3 C7 0.020
DRG plan-3 C8 0.020
DRG plan-3 H10 0.020
DRG plan-3 H6 0.020
DRG plan-3 H9 0.020
DRG plan-3 N3 0.020
DRG plan-4 C3 0.020
DRG plan-4 C4 0.020
DRG plan-4 H5 0.020
DRG plan-4 N2 0.020
DRG plan-5 C4 0.020
DRG plan-5 C5 0.020
DRG plan-5 N2 0.020
DRG plan-5 O1 0.020
DRG plan-6 C7 0.020
DRG plan-6 C8 0.020
DRG plan-6 C9 0.020
DRG plan-6 O2 0.020
