# Supplementary material for: Parallel Optimization of Potency and Pharmacokinetics Leading to the Discovery of a Pyrrole Carboxamide ERK5 Kinase Domain Inhibitor
Source: J Med Chem. 2022 Apr 25;65(9):6513–40. doi: 10.1021/acs.jmedchem.1c01756 (PMC9109144; doi:10.1021/acs.jmedchem.1c01756)
Supplement: Supplementary file 3 — jm1c01756_si_003.csv [file jm1c01756_si_003.csv]

Compound	Smiles	ERK5 IC50 (nM)	MLM Clint (mL/min/mg protein)	hERG IC50 mM	Caco-2 AB (10-6 cm.s-1)	caco-2 ER	HeLa IC50b nM	mouse Cl (ml/min/kg)	t1/2 (min)	F (%)
32a	O=C(C1=C(Cl)C=CC=C1F)C2=CNC(C(NC3=CN=CN=C3)=O)=C2	400
32b	O=C(C1=C(Cl)C=CC=C1F)C2=CNC(C(NC3=CN=C(C)N=C3)=O)=C2	1200
32c	O=C(C1=C(Cl)C=CC=C1F)C2=CNC(C(NC3=CN=C(OC)N=C3)=O)=C2	790
32d	O=C(C1=C(Cl)C=CC=C1F)C2=CNC(C(NC3=CN=C(N(C)C)N=C3)=O)=C2	3500
32e	O=C(C1=C(Cl)C=CC=C1F)C2=CNC(C(NC3=CN=C(N4CCOCC4)N=C3)=O)=C2	2100
32f	O=C(C1=C(Cl)C=CC=C1F)C2=CNC(C(NC3=CN=C(N4CCN(CC4)C)N=C3)=O)=C2	72
32g	O=C(C1=C(Cl)C=CC(Cl)=C1F)C2=CNC(C(NC3=CN=C(N4CCN(CC4)C)N=C3)=O)=C2	37	75	2.63
32i	O=C(C1=C(Cl)C=CC(Cl)=C1F)C2=CNC(C(NC3=CN=C(CN4CCNCC4)N=C3)=O)=C2	14	19		0.3	99
32k	O=C(C1=C(Cl)C=CC(Cl)=C1F)C2=CNC(C(NC3=CN=C(N4CCNCC4)N=C3)=O)=C2	13	13	>25	0.6	35
32l	O=C(C1=C(Cl)C=CC(Cl)=C1F)C2=CNC(C(NC3=CN=C(CN4CCNCC4)N=C3)=O)=C2	8	<5		0.3	3.7	60
32m	O=C(C1=C(Cl)C=CC(Cl)=C1F)C2=CNC(C(NC3=CN=C(CN4CCN(CC4)C)N=C3)=O)=C2	7	28		0.9	20	20
33f	O=C(C1=C(Cl)C=CC(Cl)=C1F)C2=CNC(C(NC3=CC=C(N4CCNCC4)N=C3)=O)=C2	13	25	>25	0.3	105
33g	O=C(C1=C(Cl)C=CC(Cl)=C1F)C2=CNC(C(NC3=CC=C(N(C)C4CCN(CC4)C)N=C3)=O)=C2	25	110		2	14
33h	O=C(C1=C(Cl)C=CC(Cl)=C1F)C2=CNC(C(NC3=CC=C(CN4CCNCC4)N=C3)=O)=C2	5	7		0.6	6
33i	O=C(C1=C(Cl)C=CC(Cl)=C1F)C2=CNC(C(NC3=CC=C(CN4CCN(CC4)C)N=C3)=O)=C2	5	59		1	30	70
33j	O=C(C1=C(Cl)C=CC(Cl)=C1F)C2=CNC(C(NC3=CC=C(CC4CCN(CC4)C)N=C3)=O)=C2	6	34		0.7	28	30	20	263	9
33k	O=C(C1=C(Cl)C=CC(Cl)=C1F)C2=CNC(C(NC3=CC=C(OC4CCN(CC4)C)N=C3)=O)=C2	14	50		2.5	8	60	25	80	13
34a	O=C(C1=C(Cl)C=CC(Cl)=C1F)C2=CNC(C(NC3=CNN=C3)=O)=C2	99	85		5.6	9.4
34b	O=C(C1=C(Cl)C=CC(Cl)=C1F)C2=CNC(C(NC3=CN(C)N=C3)=O)=C2	79	28		27	0.9	220	14	80	42
34c	O=C(C1=C(Cl)C=CC(Cl)=C1F)C2=CNC(C(NC3=NN(C)C=C3)=O)=C2	1038
34d	O=C(C1=C(Cl)C=CC(Cl)=C1F)C2=CNC(C(NC3=CC(C)=NO3)=O)=C2	1235
34e	O=C(C1=C(Cl)C=CC(Cl)=C1F)C2=CNC(C(NC3=CN(C)C=N3)=O)=C2	642
34h	O=C(C1=C(Cl)C=CC(Cl)=C1F)C2=CNC(C(NC3=CN(C4CCNCC4)N=C3)=O)=C2	19	8.2		0.3	18	790
34i	O=C(C1=C(Cl)C=CC(Cl)=C1F)C2=CNC(C(NC3=CN(C4CCN(CC4)C)N=C3)=O)=C2	22	103		1.3	15
34j	O=C(C1=C(Cl)C=CC(Cl)=C1F)C2=CNC(C(NC3=CN(CC4CCNCC4)N=C3)=O)=C2	7	0.3		0.2	4.5	830
34k	O=C(C1=C(Cl)C=CC(Cl)=C1F)C2=CNC(C(NC3=CN(CC4CCN(CC4)C)N=C3)=O)=C2	16	5.9		0.6	32
